# Supplementary material for: A Brain-Derived Neurotrophic Factor Mimetic Is Sufficient to Restore Cone Photoreceptor Visual Function in an Inherited Blindness Model
Source: Sci Rep. 2017 Sep 12;7:11320. doi: 10.1038/s41598-017-11513-5 (PMC5595969; doi:10.1038/s41598-017-11513-5)
Supplement: Supplementary file 2 — Supplementary data S2 [file 41598_2017_11513_MOESM2_ESM.xlsx]

## Sheet: 4 dpf comparison
Category	Term		Count	%	PValue	Genes	List Total	Pop Hits	Pop Total	Fold Enrichment	Bonferroni	Benjamini	FDR
GOTERM_BP_FAT	GO:0006418	tRNA aminoacylation for protein translation	4	0.473373	0.00254787	1521415, 1537463, 1531592, 1550822	48	44	7504	14.2121	0.570195	0.570195	3.40098
GOTERM_BP_FAT	GO:0043038	amino acid activation	4	0.473373	0.00271795	1521415, 1537463, 1531592, 1550822	48	45	7504	13.8963	0.593783	0.362648	3.62415
GOTERM_BP_FAT	GO:0043039	tRNA aminoacylation	4	0.473373	0.00271795	1521415, 1537463, 1531592, 1550822	48	45	7504	13.8963	0.593783	0.362648	3.62415
GOTERM_BP_FAT	GO:0034660	ncRNA metabolic process	5	0.591716	0.00672253	1517375, 1521415, 1537463, 1531592, 1550822	48	121	7504	6.46006	0.892758	0.524897	8.74271
GOTERM_BP_FAT	GO:0006428	isoleucyl-tRNA aminoacylation	2	0.236686	0.0124883	1537463, 1550822	48	2	7504	156.333	0.984387	0.646513	15.6713
GOTERM_BP_FAT	GO:0006399	tRNA metabolic process	4	0.473373	0.0154	1521415, 1537463, 1531592, 1550822	48	84	7504	7.44444	0.994125	0.642067	18.982
GOTERM_BP_FAT	GO:0045454	cell redox homeostasis	3	0.35503	0.0477428	1528505, 1529448, 1519571	48	56	7504	8.375	1	0.932711	48.4963
GOTERM_BP_FAT	GO:0006412	translation	5	0.591716	0.0787266	1521415, 1537463, 1539596, 1531592, 1550822	48	260	7504	3.00641	1	0.979295	67.1154
GOTERM_BP_FAT	GO:0055114	oxidation reduction	7	0.828402	0.0926784	1547535, 1540773, 1516133, 1546851, 1538447, 1550541, 1527009	48	504	7504	2.1713	1	0.98212	73.2635
GOTERM_BP_FAT	GO:0042398	cellular amino acid derivative biosynthetic process	2	0.236686	0.0957318	1528505, 1538447	48	16	7504	19.5417	1	0.975299	74.4584
Category	Term		Count	%	PValue	Genes	List Total	Pop Hits	Pop Total	Fold Enrichment	Bonferroni	Benjamini	FDR
GOTERM_MF_FAT	GO:0000166	nucleotide binding	23	2.72189	0.00050025	1521415, 1519757, 1537463, 1534538, 1520443, 1542597, 1516133, 1547173, 1530877, 1549207, 1544413, 1531592, 1550822, 1528394, 1525758, 1534917, 1537210, 1528505, 1548462, 1516819, 1534759, 1526679, 1539596	56	1682	8417	2.05528	0.0681215	0.0681215	0.589386
GOTERM_MF_FAT	GO:0032555	purine ribonucleotide binding	20	2.36686	0.000640028	1521415, 1519757, 1537463, 1534538, 1520443, 1547173, 1530877, 1549207, 1544413, 1531592, 1550822, 1528394, 1525758, 1534917, 1537210, 1528505, 1548462, 1534759, 1526679, 1539596	56	1359	8417	2.21197	0.0863182	0.0441329	0.753501
GOTERM_MF_FAT	GO:0032553	ribonucleotide binding	20	2.36686	0.000640028	1521415, 1519757, 1537463, 1534538, 1520443, 1547173, 1530877, 1549207, 1544413, 1531592, 1550822, 1528394, 1525758, 1534917, 1537210, 1528505, 1548462, 1534759, 1526679, 1539596	56	1359	8417	2.21197	0.0863182	0.0441329	0.753501
GOTERM_MF_FAT	GO:0017076	purine nucleotide binding	20	2.36686	0.00101856	1521415, 1519757, 1537463, 1534538, 1520443, 1547173, 1530877, 1549207, 1544413, 1531592, 1550822, 1528394, 1525758, 1534917, 1537210, 1528505, 1548462, 1534759, 1526679, 1539596	56	1410	8417	2.13197	0.133843	0.0467676	1.19669
GOTERM_MF_FAT	GO:0032559	adenyl ribonucleotide binding	16	1.89349	0.00196527	1521415, 1537463, 1534538, 1547173, 1549207, 1530877, 1544413, 1550822, 1531592, 1525758, 1534917, 1537210, 1548462, 1528505, 1534759, 1526679	56	1032	8417	2.33029	0.242231	0.0669944	2.29721
GOTERM_MF_FAT	GO:0030554	adenyl nucleotide binding	16	1.89349	0.00311286	1521415, 1537463, 1534538, 1547173, 1549207, 1530877, 1544413, 1550822, 1531592, 1525758, 1534917, 1537210, 1548462, 1528505, 1534759, 1526679	56	1081	8417	2.22466	0.355705	0.0841656	3.61619
GOTERM_MF_FAT	GO:0001883	purine nucleoside binding	16	1.89349	0.00322724	1521415, 1537463, 1534538, 1547173, 1549207, 1530877, 1544413, 1550822, 1531592, 1525758, 1534917, 1537210, 1548462, 1528505, 1534759, 1526679	56	1085	8417	2.21646	0.366045	0.0731493	3.74675
GOTERM_MF_FAT	GO:0001882	nucleoside binding	16	1.89349	0.00337513	1521415, 1537463, 1534538, 1547173, 1549207, 1530877, 1544413, 1550822, 1531592, 1525758, 1534917, 1537210, 1548462, 1528505, 1534759, 1526679	56	1090	8417	2.20629	0.37917	0.0658328	3.91533
GOTERM_MF_FAT	GO:0004812	aminoacyl-tRNA ligase activity	4	0.473373	0.00370945	1521415, 1537463, 1531592, 1550822	56	48	8417	12.5253	0.407855	0.0634015	4.29541
GOTERM_MF_FAT	GO:0016875	ligase activity, forming carbon-oxygen bonds	4	0.473373	0.00393324	1521415, 1537463, 1531592, 1550822	56	49	8417	12.2697	0.426318	0.0598748	4.54907
GOTERM_MF_FAT	GO:0016876	ligase activity, forming aminoacyl-tRNA and related compounds	4	0.473373	0.00393324	1521415, 1537463, 1531592, 1550822	56	49	8417	12.2697	0.426318	0.0598748	4.54907
GOTERM_MF_FAT	GO:0005524	ATP binding	15	1.77515	0.00528557	1521415, 1537463, 1534538, 1547173, 1549207, 1530877, 1544413, 1550822, 1531592, 1525758, 1534917, 1537210, 1548462, 1534759, 1526679	56	1029	8417	2.19101	0.526329	0.0720006	6.06883
GOTERM_MF_FAT	GO:0004822	isoleucine-tRNA ligase activity	2	0.236686	0.0130269	1537463, 1550822	56	2	8417	150.304	0.842583	0.154712	14.3505

## Sheet: 5 dpf comparison
Category	Term		Count	%	PValue	Genes	List Total	Pop Hits	Pop Total	Fold Enrichment	Bonferroni	Benjamini	FDR
GOTERM_BP_FAT	GO:0006270	DNA replication initiation	3	0.277778	0.00170712	1525880, 1517733, 1524856	54	9	7504	46.321	0.371698	0.371698	2.22394
GOTERM_BP_FAT	GO:0006261	DNA-dependent DNA replication	3	0.277778	0.00484583	1525880, 1517733, 1524856	54	15	7504	27.7926	0.733203	0.483476	6.19403
GOTERM_BP_FAT	GO:0006260	DNA replication	4	0.37037	0.00938287	1525880, 1517733, 1524856, 1538841	54	62	7504	8.96535	0.923019	0.574602	11.6701
GOTERM_BP_FAT	GO:0007601	visual perception	3	0.277778	0.0536543	1527884, 1535050, 1525925	54	53	7504	7.86583	1	0.976483	51.6119
GOTERM_BP_FAT	GO:0050953	sensory perception of light stimulus	3	0.277778	0.0536543	1527884, 1535050, 1525925	54	53	7504	7.86583	1	0.976483	51.6119
GOTERM_BP_FAT	GO:0045454	cell redox homeostasis	3	0.277778	0.059171	1548647, 1529448, 1537661	54	56	7504	7.44444	1	0.963777	55.1961
GOTERM_BP_FAT	GO:0007281	germ cell development	2	0.185185	0.0815962	1536234, 1540663	54	12	7504	23.1605	1	0.978904	67.386
GOTERM_BP_FAT	GO:0050890	cognition	3	0.277778	0.0958736	1527884, 1535050, 1525925	54	74	7504	5.63363	1	0.980085	73.464
GOTERM_BP_FAT	GO:0007600	sensory perception	3	0.277778	0.0958736	1527884, 1535050, 1525925	54	74	7504	5.63363	1	0.980085	73.464
Category	Term		Count	%	PValue	Genes	List Total	Pop Hits	Pop Total	Fold Enrichment	Bonferroni	Benjamini	FDR
GOTERM_MF_FAT	GO:0048037	cofactor binding	7	0.648148	0.0030724	1536641, 1536153, 1547014, 1551929, 1540164, 1530199, 1545260	63	196	8417	4.77154	0.359934	0.359934	3.58712
GOTERM_MF_FAT	GO:0051287	NAD or NADH binding	4	0.37037	0.00309732	1536153, 1547014, 1530199, 1545260	63	40	8417	13.3603	0.362249	0.201407	3.61573
GOTERM_MF_FAT	GO:0003723	RNA binding	8	0.740741	0.00317347	1551774, 1550983, 1536234, 1543562, 1540663, 1529321, 1549828, 1526876	63	265	8417	4.0333	0.369275	0.142409	3.7031
GOTERM_MF_FAT	GO:0050662	coenzyme binding	6	0.555556	0.0038104	1536641, 1536153, 1547014, 1540164, 1530199, 1545260	63	142	8417	5.6452	0.425102	0.129242	4.43102
GOTERM_MF_FAT	GO:0005198	structural molecule activity	8	0.740741	0.00864774	1531018, 1537113, 1541216, 1521205, 1532906, 1551730, 1543435, 1530865	63	319	8417	3.35055	0.716169	0.222658	9.79713
GOTERM_MF_FAT	GO:0000166	nucleotide binding	21	1.94444	0.0151324	1536153, 1551774, 1550983, 1547014, 1547999, 1551782, 1537144, 1520726, 1537772, 1530199, 1529321, 1524856, 1538841, 1545260, 1526876, 1549828, 1525880, 1517475, 1540164, 1517733, 1524409	63	1682	8417	1.66805	0.890406	0.308225	16.558
GOTERM_MF_FAT	GO:0003682	chromatin binding	3	0.277778	0.0271803	1525880, 1517733, 1524856	63	35	8417	11.4517	0.981605	0.434934	27.9017
GOTERM_MF_FAT	GO:0008081	phosphoric diester hydrolase activity	3	0.277778	0.0348076	1523696, 1528248, 1525925	63	40	8417	10.0202	0.994125	0.473829	34.3337
GOTERM_MF_FAT	GO:0008234	cysteine-type peptidase activity	4	0.37037	0.0471226	1545293, 1541855, 1540017, 1521122	63	110	8417	4.8583	0.999087	0.540523	43.6185
GOTERM_MF_FAT	GO:0003779	actin binding	4	0.37037	0.0559472	1538362, 1536155, 1541216, 1537772	63	118	8417	4.52892	0.999763	0.566043	49.5146
GOTERM_MF_FAT	GO:0004114	3',5'-cyclic-nucleotide phosphodiesterase activity	2	0.185185	0.0984021	1523696, 1525925	63	14	8417	19.0862	1	0.744737	70.7631
GOTERM_MF_FAT	GO:0004112	cyclic-nucleotide phosphodiesterase activity	2	0.185185	0.0984021	1523696, 1525925	63	14	8417	19.0862	1	0.744737	70.7631
