# Supplementary material for: A Brain-Derived Neurotrophic Factor Mimetic Is Sufficient to Restore Cone Photoreceptor Visual Function in an Inherited Blindness Model
Source: Sci Rep. 2017 Sep 12;7:11320. doi: 10.1038/s41598-017-11513-5 (PMC5595969; doi:10.1038/s41598-017-11513-5)
Supplement: Supplementary file 3 — Supplementary data S1 [file 41598_2017_11513_MOESM3_ESM.xlsx]

## Sheet: 4 dpf comparison
4 dpf Fold change (1 µM TSA/0.1% DMSO)	ANOVA Significant	GOBP name	KEGG name	Peptides	Sequence coverage [%]	Mol. weight [kDa]	ANOVA p value	Majority protein IDs	Protein Name	Gene name
1.422	+			4	25	24.07	0.000979969	B0UYN4	Zgc:162944 protein	zgc:162944
-1.174	+			6	7.4	99.969	0.00171626	Q6NSP0	Uncharacterized protein	thrap3b
1.505	+	cation transport;establishment of localization;hydrogen transport;ion transport;monovalent inorganic cation transport;proton transport;transport	Nicotinate and nicotinamide metabolism	28	27.5	112.78	0.00196357	Q6NYQ7	Nnt protein (Fragment)	nnt
2.103	+	amine catabolic process;amine metabolic process;carboxylic acid catabolic process;carboxylic acid metabolic process;catabolic process;cellular amine metabolic process;cellular amino acid catabolic process;cellular amino acid metabolic process;cellular catabolic process;cellular ketone metabolic process;cellular metabolic process;cellular nitrogen compound metabolic process;cellular process;glycin…	Glycine, serine and threonine metabolism	5	7.1	109.31	0.00207004	Q6PFN9	Uncharacterized protein	gldc
1.365	+			2	5.4	49.128	0.00259313	Q566N7	Uncharacterized protein	sqrdl
2.389	+	biological regulation;cellular process;cellular response to stimulus;intracellular signal transduction;regulation of biological process;regulation of cellular process;response to stimulus;signal transduction		9	8.4	127.39	0.0027992	F1QSL9	Guanylate cyclase	gc3
1.773	+	biological regulation;cellular process;cellular response to stimulus;negative regulation of biological process;negative regulation of cell communication;negative regulation of cellular process;negative regulation of G-protein coupled receptor protein signaling pathway;negative regulation of response to stimulus;negative regulation of signal transduction;negative regulation of signaling;regulation…	Chemokine signaling pathway;Endocytosis;Phototransduction	1	2	64.185	0.00298075	Q1XHM0	G protein-coupled receptor kinase 1 a	grk1a
-1.602	+			1	1.6	69.988	0.00308957	Q6DRQ1	Si:ch211-114c12.2	si:ch211-114c12.2
1.374	+			2	3	76.929	0.00314629	B3DLK1		xpo7
1.484	+	alcohol biosynthetic process;alcohol metabolic process;biosynthetic process;carbohydrate biosynthetic process;carbohydrate metabolic process;cellular biosynthetic process;cellular carbohydrate biosynthetic process;cellular carbohydrate metabolic process;cellular metabolic process;cellular process;gluconeogenesis;glucose metabolic process;hexose biosynthetic process;hexose metabolic process;metabo…		30	28	129.83	0.00326706	E7F1R1	Pyruvate carboxylase	pcl
2.012	+			10	63.9	24.537	0.00351405	Q52JI6	Beta A1-2-crystallin	cryba1l
1.44	+	ATP catabolic process;ATP metabolic process;camera-type eye photoreceptor cell differentiation;catabolic process;cell differentiation;cellular catabolic process;cellular component movement;cellular developmental process;cellular metabolic process;cellular nitrogen compound catabolic process;cellular nitrogen compound metabolic process;cellular process;developmental process;eye photoreceptor cell …	Phagosome;Vasopressin-regulated water reabsorption	106	25	533.18	0.00392914	Q2LEK1	Dynein cytoplasmic 1 heavy chain 1	dync1h1
1.67	+			2	2.2	127.59	0.00396383	A2CER9	Uncharacterized protein	ankfy1
-3.463	+	biological adhesion;cell adhesion;cellular process		3	3.4	123.97	0.00517302	F1REH0	Uncharacterized protein	vcl
1.29	+			2	4.8	55.408	0.00520452	A9ULS7	Uncharacterized protein	slc2a11b
3.625	+			4	6.9	87.007	0.00533354	F1RE45	Uncharacterized protein (Fragment)
1.497	+			8	33.5	29.111	0.00566289	F1QSP8	Uncharacterized protein	prdx4
1.478	+	amine metabolic process;amino acid activation;asparaginyl-tRNA aminoacylation;carboxylic acid metabolic process;cellular amine metabolic process;cellular amino acid metabolic process;cellular ketone metabolic process;cellular macromolecule metabolic process;cellular metabolic process;cellular nitrogen compound metabolic process;cellular process;macromolecule metabolic process;metabolic process;nc…	Aminoacyl-tRNA biosynthesis	6	14	63.824	0.00590991	B8A5D3	Uncharacterized protein	nars
-1.872	+	response to abiotic stimulus;response to cold;response to stimulus;response to stress;response to temperature stimulus		9	39.3	23.494	0.00614872	F1R6L3	Uncharacterized protein	cirbp
2.191	+			2	2.5	79.722	0.00683648	Q4V9P2	Uncharacterized protein	qrich1
3.086	+	biological regulation;cell surface receptor linked signaling pathway;cellular process;cellular response to chemical stimulus;cellular response to cytokine stimulus;cellular response to organic substance;cellular response to stimulus;chemokine-mediated signaling pathway;chemotaxis;cytokine-mediated signaling pathway;detection of abiotic stimulus;detection of external stimulus;detection of light st…		3	12.8	32.832	0.00710003	F1Q6Y1	Zgc:109930	rgrb
2.915	+	carbohydrate metabolic process;metabolic process;primary metabolic process		10	17.4	63.881	0.00730786	Q6DGC8	Lactase-like a	lctla
2.978	+	biological regulation;cellular process;cellular response to stimulus;intracellular signal transduction;regulation of biological process;regulation of cellular process;response to stimulus;signal transduction	Endocytosis;Insulin signaling pathway;Tight junction	1	3.2	67.291	0.00755206	Q6DI53	Prkci protein	prkci
1.361	+	amine metabolic process;amino acid activation;carboxylic acid metabolic process;cellular amine metabolic process;cellular amino acid metabolic process;cellular ketone metabolic process;cellular macromolecule metabolic process;cellular metabolic process;cellular nitrogen compound metabolic process;cellular process;glutamyl-tRNA aminoacylation;macromolecule metabolic process;metabolic process;ncRNA…		27	19.7	186.58	0.00773888	F1QP23	Uncharacterized protein	eprs
1.736	+	establishment of localization;establishment of localization in cell;establishment of protein localization;intracellular protein transport;intracellular transport;protein transport;transport		3	5.2	65.798	0.00802679	F1QLX6	Uncharacterized protein	mlphb
3.051	+	biological regulation;cell surface receptor linked signaling pathway;cellular process;cellular response to chemical stimulus;cellular response to cytokine stimulus;cellular response to organic substance;cellular response to stimulus;chemokine-mediated signaling pathway;chemotaxis;cytokine-mediated signaling pathway;detection of abiotic stimulus;detection of external stimulus;detection of light st…		3	12.9	33.15	0.00903069	Q567Y2	Uncharacterized protein	rgra
1.336	+		Ribosome biogenesis in eukaryotes	1	1.2	105.74	0.00923323	Q6PFM8	Uncharacterized protein	wdr3
-1.388	+			2	7.6	13.88	0.00945435	U3JA77	RNA-binding protein fox-1 homolog 1 OS=Dani
-1.245	+	biological regulation;cell redox homeostasis;cellular homeostasis;cellular process;glycerol ether metabolic process;homeostatic process;metabolic process;organic ether metabolic process;regulation of biological process;regulation of biological quality;regulation of cellular process;small molecule metabolic process	Antigen processing and presentation;Protein processing in endoplasmic reticulum	1	2.4	55.586	0.00982162	Q6DEI4	Uncharacterized protein	zgc:100906
2.635	+	cellular lipid metabolic process;cellular metabolic process;cellular process;dephosphorylation;glycerolipid metabolic process;glycerophospholipid metabolic process;lipid metabolic process;lipid modification;metabolic process;organophosphate metabolic process;phosphate-containing compound metabolic process;phosphatidylinositol dephosphorylation;phosphatidylinositol metabolic process;phospholipid d…		1	3.1	52.577	0.00987394	F8W290	Uncharacterized protein (Fragment)	inpp5k
-2.124	+	amine metabolic process;metabolic process;nitrogen compound metabolic process		3	4.3	85.247	0.00989307	F1R2V0	Uncharacterized protein	zgc:113006
1.797	+	cellular macromolecule metabolic process;cellular metabolic process;cellular process;cellular protein metabolic process;macromolecule metabolic process;macromolecule modification;metabolic process;peptide cross-linking;primary metabolic process;protein metabolic process;protein modification process		2	3.2	75.729	0.010596	Q9I9J8	Uncharacterized protein	tgm2b
-1.33	+			5	38.9	18.454	0.0106621	Q566W6	Uncharacterized protein	zgc:112425
2.042	+	amine biosynthetic process;amine metabolic process;biosynthetic process;carboxylic acid biosynthetic process;carboxylic acid metabolic process;cellular amine metabolic process;cellular amino acid biosynthetic process;cellular amino acid metabolic process;cellular biosynthetic process;cellular ketone metabolic process;cellular metabolic process;cellular modified amino acid biosynthetic process;cel…		4	5.4	72.387	0.0110578	Q7ZW37	Glutamate-cysteine ligase, catalytic subunit	gclc
1.721	+			4	1	441.25	0.0112749	F6NYB5	Uncharacterized protein (Fragment)	pcloa
1.48	+	carbohydrate metabolic process;cellular carbohydrate metabolic process;cellular metabolic process;cellular process;metabolic process;primary metabolic process		15	17.1	119.66	0.0122115	F1QZ09	ATP citrate lyase	aclya
1.493	+			5	11.2	59.674	0.0134095	D3XD60	Uncharacterized protein (F	ugt1b1
-1.644	+			4	11.8	53.546	0.0143568	Q4KME8	Vat1 protein (Fragment)	vat1
1.792	+	acetyl-CoA catabolic process;acetyl-CoA metabolic process;catabolic process;cellular catabolic process;cellular metabolic process;cellular process;coenzyme catabolic process;coenzyme metabolic process;cofactor catabolic process;cofactor metabolic process;metabolic process;tricarboxylic acid cycle	Citrate cycle (TCA cycle);Lysine degradation;Tryptophan metabolism	15	15.3	115.78	0.0148209	E7EZ05	Uncharacterized protein	ogdhb
1.441	+	macromolecule metabolic process;metabolic process;primary metabolic process;protein metabolic process;proteolysis		5	6.1	98.053	0.0150403	F1QEF7	Uncharacterized protein (Fragment)	npepps
2.108	+			2	2.5	107.3	0.015424	H9GXY8	Uncharacterized protein (Fragment)	LOC100334671
1.43	+			6	10.2	74.122	0.0156473	Q803P6	Uncharacterized protein	naa15b
1.829	+	catabolic process;cellular catabolic process;cellular metabolic process;cellular nitrogen compound catabolic process;cellular nitrogen compound metabolic process;cellular process;GTP catabolic process;GTP metabolic process;heterocycle catabolic process;heterocycle metabolic process;metabolic process;nitrogen compound metabolic process;nucleobase-containing compound catabolic process;nucleobase-co…		4	8.2	58.048	0.0158467	Q5XJ96	Uncharacterized protein	atl3
3.406	+	establishment of localization;transport		6	4.3	194.71	0.0162357	E9QGM4	Uncharacterized protein	nup98
-2.401	+	biological regulation;cAMP-mediated signaling;cell surface receptor linked signaling pathway;cellular process;cellular response to stimulus;cyclic-nucleotide-mediated signaling;dopamine receptor signaling pathway;G-protein coupled receptor protein signaling pathway;G-protein signaling, coupled to cAMP nucleotide second messenger;G-protein signaling, coupled to cyclic nucleotide second messenger;i…	Chagas disease (American trypanosomiasis);Long-term depression;Melanogenesis;Toxoplasmosis	6	20.1	39.976	0.0162443	Q6PBP1	Uncharacterized protein	gnao1a
1.25	+	biological regulation;cellular component assembly;cellular component assembly at cellular level;cellular component organization;cellular component organization at cellular level;cellular component organization or biogenesis;cellular component organization or biogenesis at cellular level;cellular macromolecular complex assembly;cellular macromolecular complex subunit organization;cellular process;…	Amoebiasis;Axon guidance;Bacterial invasion of epithelial cells;Chemokine signaling pathway;ErbB signaling pathway;Focal adhesion;Leukocyte transendothelial migration;Pathways in cancer;Regulation of actin cytoskeleton;Small cell lung cancer;VEGF signaling pathway	2	1.8	118.81	0.0168594	Q7T2V4	Focal adhesion kinase 1a	ptk2.2
1.996	+			3	12.1	29.607	0.0176555	E7F613	Uncharacterized protein	LOC100538099
-1.291	+	catabolic process;cellular catabolic process;cellular metabolic process;cellular nitrogen compound catabolic process;cellular nitrogen compound metabolic process;cellular process;GTP catabolic process;GTP metabolic process;heterocycle catabolic process;heterocycle metabolic process;metabolic process;nitrogen compound metabolic process;nucleobase-containing compound catabolic process;nucleobase-co…		19	38.1	50.06	0.0178541	Q4JIY5	Elongation factor 1-alpha (Fragment)	eef1a1l1
-1.532	+			5	26.4	24.165	0.0179793	F1QU06	Lasp1 protein (Fragment)	lasp1
2.453	+			3	1.6	225.35	0.0187187	F1QGZ2	Uncharacterized protein	ckap5
3.026	+		Acute myeloid leukemia;Adipocytokine signaling pathway;ErbB signaling pathway;Glioma;Insulin signaling pathway;mTOR signaling pathway;Pathways in cancer;Prostate cancer;Type II diabetes mellitus	5	2.7	286.15	0.0187582	Q06RG6	Uncharacterized protein	mtor
2.006	+	amine metabolic process;amino acid activation;biological regulation;carboxylic acid metabolic process;cellular amine metabolic process;cellular amino acid metabolic process;cellular ketone metabolic process;cellular macromolecule metabolic process;cellular metabolic process;cellular nitrogen compound metabolic process;cellular process;isoleucyl-tRNA aminoacylation;macromolecule metabolic process;…	Aminoacyl-tRNA biosynthesis;Valine, leucine and isoleucine biosynthesis	3	4.1	109.91	0.0193861	F1QUQ0	Uncharacterized protein	iars2
1.492	+			28	14.4	259.29	0.0198965	Q7T160	Uncharacterized protein (Fragment)	gcn1l1
2.242	+	carbohydrate metabolic process;metabolic process;primary metabolic process	Protein digestion and absorption	7	16.5	53.059	0.0206182	Q9DDS9	Solute carrier family 3, member 2	slc3a2a
1.687	+	biosynthetic process;cellular biosynthetic process;cellular macromolecule biosynthetic process;cellular macromolecule metabolic process;cellular metabolic process;cellular nitrogen compound metabolic process;cellular process;macromolecule biosynthetic process;macromolecule metabolic process;metabolic process;nitrogen compound metabolic process;nucleic acid metabolic process;nucleobase-containing …		13	6.1	216.82	0.0212053	F1Q9K4	DNA-directed RNA polymerase	polr2a
-2.324	+			5	9.7	41.249	0.0215414	E7FH04	Microtubule-associated protein (Fragment)
1.287	+	establishment of localization;establishment of localization in cell;intracellular transport;transport		2	3.6	76.335	0.0215671	F1QCB7	Zgc:103638	enah
1.619	+	aromatic compound biosynthetic process;biosynthetic process;cellular aromatic compound metabolic process;cellular biosynthetic process;cellular metabolic process;cellular nitrogen compound biosynthetic process;cellular nitrogen compound metabolic process;cellular process;coenzyme biosynthetic process;coenzyme metabolic process;cofactor biosynthetic process;cofactor metabolic process;folic acid-co…		21	29.9	100.49	0.0215952	Q6DI12	Methylenetetrahydrofolate dehy	mthfd1b
2.182	+	amine catabolic process;amine metabolic process;biosynthetic process;carbamoyl phosphate biosynthetic process;carbamoyl phosphate metabolic process;carboxylic acid catabolic process;carboxylic acid metabolic process;catabolic process;cellular amine metabolic process;cellular amino acid catabolic process;cellular amino acid metabolic process;cellular biosynthetic process;cellular catabolic process…		11	7.6	162.87	0.022106	F6PBT6	Uncharacterized protein	cps1
1.946	+			1	2.3	54.787	0.022508	F1QUJ7	Cyp2j28 protein	cyp2ad2
1.79	+	biosynthetic process;carbohydrate biosynthetic process;carbohydrate metabolic process;cellular biosynthetic process;cellular carbohydrate biosynthetic process;cellular carbohydrate metabolic process;cellular glucan metabolic process;cellular macromolecule biosynthetic process;cellular macromolecule metabolic process;cellular metabolic process;cellular polysaccharide biosynthetic process;cellular …	Insulin signaling pathway;Starch and sucrose metabolism	3	4.3	80.472	0.0226598	Q7SYB8	Glycogen synthase 2	gys1
1.333	+	response to chemical stimulus;response to stimulus		111	29.1	412.59	0.0228452	Q5TZ29	Uncharacterized protein	apobb
-4.197	+	amine biosynthetic process;amine metabolic process;aromatic amino acid family metabolic process;aromatic compound biosynthetic process;biosynthetic process;carboxylic acid metabolic process;cellular amine metabolic process;cellular amino acid metabolic process;cellular aromatic compound metabolic process;cellular biogenic amine biosynthetic process;cellular biogenic amine metabolic process;cellul…		2	4.6	54.979	0.0230704	Q6IWP4	Tryptophan hydroxylase D1	tph1b
1.153	+			3	10.8	35.159	0.0230995	Q7ZUS7	Serine/threonine-protein phosphatase	ppp6c
1.433	+	catabolic process;cellular catabolic process;cellular macromolecule catabolic process;cellular macromolecule metabolic process;cellular metabolic process;cellular nitrogen compound metabolic process;cellular process;developmental process;embryo development;macromolecule catabolic process;macromolecule metabolic process;metabolic process;mRNA catabolic process;mRNA metabolic process;nitrogen compo…	mRNA surveillance pathway;RNA transport	14	14.7	122.06	0.0234907	Q7ZVZ4	Uncharacterized protein	upf1
1.385	+			14	5.8	337.48	0.0235941	U5U756	Rabconnectin-3a
2.109	+	alcohol catabolic process;alcohol metabolic process;carbohydrate catabolic process;carbohydrate metabolic process;catabolic process;cellular carbohydrate catabolic process;cellular carbohydrate metabolic process;cellular metabolic process;cellular nitrogen compound metabolic process;cellular process;coenzyme metabolic process;cofactor metabolic process;glucose catabolic process;glucose metabolic …		2	3.4	89.51	0.0239083	E7FGT2	Uncharacterized protein	h6pd
2.903	+	cellular macromolecule metabolic process;cellular metabolic process;cellular process;cellular protein metabolic process;macromolecule metabolic process;macromolecule methylation;macromolecule modification;metabolic process;methylation;one-carbon metabolic process;primary metabolic process;protein alkylation;protein metabolic process;protein methylation;protein modification process;small molecule …		1	25	5.5221	0.0239144	I3ITN7	Histone-arginine methyltransferase CARM1 (Fragment)	carm1
2.471	+		Arachidonic acid metabolism	1	2.6	62.789	0.0244698	Q6TGT4	Uncharacterized protein	tbxas1
1.748	+		Adipocytokine signaling pathway;Fatty acid metabolism;PPAR signaling pathway	4	5.8	88.672	0.0245375	Q1MTA9	Uncharacterized protein	cpt1a
1.617	+			1	1.2	99.663	0.0248028	B2GRL9	Histone-lysine N-methyltransferase SETDB1-B
1.168	+			2	1.1	184.51	0.0248668	F1R107	Uncharacterized protein
1.854	+			3	5.7	68.34	0.0249855	Q66I01	Novel protein similar to vertebrate carnitine acetyltransferase	cratb
1.848	+			2	5	40.694	0.0251557	E7F427	Uncharacterized protein	CABZ01055343.2
1.432	+		Tight junction;Vibrio cholerae infection	2	1.3	135.59	0.02526	E7FBB9	Uncharacterized protein	tjp2a
1.486	+	establishment of localization;establishment of localization in cell;establishment of protein localization;intracellular protein transport;intracellular transport;protein transport;transport		12	13.2	121.8	0.0259	E7F0E8	Uncharacterized protein	xpo1a
1.803	+			1	1.2	157.9	0.0259855	E7FD35	Uncharacterized protein
2.928	+	cellular process;ER to Golgi vesicle-mediated transport;establishment of localization;establishment of localization in cell;establishment of protein localization;Golgi vesicle transport;intracellular protein transport;intracellular transport;protein transport;transport;vesicle-mediated transport		6	6	124.31	0.026161	F1QS59	Uncharacterized protein	sec24c
1.899	+			4	4	96.454	0.026331	H9GXL4	E3 ubiquitin-protein ligase Itchy-b OS=Danio	LOC100330031
-1.285	+	amine biosynthetic process;amine metabolic process;biosynthetic process;carboxylic acid biosynthetic process;carboxylic acid metabolic process;cellular amine metabolic process;cellular amino acid biosynthetic process;cellular amino acid metabolic process;cellular biosynthetic process;cellular ketone metabolic process;cellular metabolic process;cellular modified amino acid biosynthetic process;cel…		3	8.9	43.671	0.0268642	F1QYU7	S-adenosylmethionine synthase (Fragment) OS=Danio reri	mat2aa
1.87	+			12	6.7	220.42	0.0274908	Q498X8	Uncharacterized protein (Fragment)	nup205
1.506	+			1	0.6	154.19	0.0281305	E9QBL8	Uncharacterized protein	dip2a
-2.46	+	anatomical structure development;biological regulation;cardiac muscle fiber development;cell development;cellular developmental process;cellular process;developmental process;muscle cell development;muscle fiber development;regulation of biological process;regulation of cellular metabolic process;regulation of cellular process;regulation of gene expression;regulation of macromolecule metabolic pr…		1	3.7	25.244	0.0283808	Q6NV06	Uncharacterized protein	rbfox2
4.176	+	cellular lipid metabolic process;cellular metabolic process;cellular process;establishment of localization;establishment of localization in cell;establishment of protein localization;glycerolipid metabolic process;glycerophospholipid metabolic process;GPI anchor metabolic process;intracellular protein transport;intracellular transport;lipid metabolic process;metabolic process;organophosphate meta…		1	1.1	105.66	0.0285432	F1R8J0	Uncharacterized protein	pgap1
2.969	+	anatomical structure development;biological regulation;developmental process;neural retina development;neuromast development;organ development;posterior lateral line neuromast development;regulation of biological process;regulation of cellular process;regulation of Notch signaling pathway;regulation of response to stimulus;regulation of signal transduction;regulation of signaling;sensory organ de…		3	3	115.09	0.0293195	E7FD67	Lethal giant larvae 1	llgl1
1.875	+	establishment of localization;establishment of localization in cell;intracellular transport;nuclear transport;nucleocytoplasmic transport;transport		11	10.5	125.49	0.0293564	F1QE76	Uncharacterized protein	nup155
-1.439	+			3	10.5	32.678	0.0299767	H9GYZ0	Uncharacterized protein	LOC100536006
1.392	+		Drug metabolism - cytochrome P450;Glutathione metabolism;Metabolism of xenobiotics by cytochrome P450	1	4.1	26.063	0.030025	Q6PFJ6	Uncharacterized protein	gstm
1.144	+			3	13.3	25.733	0.0301946	Q504B8	Uncharacterized protein	pcbp3
3.659	+			8	12.5	445.33	0.0302037	F1QS95	Uncharacterized protein	prx
1.573	+			4	16.4	34.342	0.0304299	Q7SYK4	Uncharacterized protein	tmem214
1.289	+	catabolic process;cellular catabolic process;cellular component organization;cellular component organization or biogenesis;cellular membrane organization;cellular metabolic process;cellular nitrogen compound catabolic process;cellular nitrogen compound metabolic process;cellular process;endocytosis;establishment of localization;GTP catabolic process;GTP metabolic process;heterocycle catabolic pro…	Bacterial invasion of epithelial cells;Endocrine and other factor-regulated calcium reabsorption;Endocytosis;Fc gamma R-mediated phagocytosis	15	15.5	86.082	0.0305704	Q4V8Z7	Uncharacterized protein	dnm2
2.082	+			4	6.8	69.799	0.0305706	Q6P114	Uncharacterized protein	stau1
-1.615	+			6	32.9	24.557	0.0316075	F1QGP8	Uncharacterized protein	hmgb3a
1.393	+	biological regulation;cellular component organization;cellular component organization or biogenesis;cellular membrane organization;cellular process;cellular response to stimulus;endocytosis;establishment of localization;intracellular signal transduction;membrane invagination;membrane organization;regulation of biological process;regulation of cellular process;regulation of Ras protein signal tran…		6	4.1	194.03	0.0318089	A8E7E7	Novel protein similar to human intersectin (SH3 domain protein, ITSN	itsn1
1.695	+	biological regulation;cellular process;establishment of localization;establishment of localization in cell;metabolic process;neurotransmitter secretion;neurotransmitter transport;regulation of biological quality;regulation of neurotransmitter levels;secretion;secretion by cell;signal release;transport		4	7.3	75.369	0.0326553	C5NU62	Uncharacterized protein	syn2b
-1.398	+			12	12.6	96.66	0.0330697	Q803X6	Uncharacterized protein	safb
2.041	+	amine metabolic process;carboxylic acid metabolic process;cellular amine metabolic process;cellular amino acid metabolic process;cellular ketone metabolic process;cellular metabolic process;cellular nitrogen compound metabolic process;cellular process;metabolic process;nitrogen compound metabolic process;organic acid metabolic process;oxoacid metabolic process;primary metabolic process;small mole…	Arginine and proline metabolism	1	3.4	39.663	0.0334434	E9QHD9	Uncharacterized protein	otc
1.6	+	amine metabolic process;amino acid activation;biological regulation;carboxylic acid metabolic process;cellular amine metabolic process;cellular amino acid metabolic process;cellular ketone metabolic process;cellular macromolecule metabolic process;cellular metabolic process;cellular nitrogen compound metabolic process;cellular process;isoleucyl-tRNA aminoacylation;macromolecule metabolic process;…		18	14	145.06	0.0336847	F1QSY7	Isoleucyl-tRNA synthetase	iars
1.406	+	biological regulation;regulation of ARF protein signal transduction;regulation of biological process;regulation of cellular process;regulation of Ras protein signal transduction;regulation of response to stimulus;regulation of signal transduction;regulation of signaling;regulation of small GTPase mediated signal transduction		4	1.9	208.15	0.0340134	E7FCG1	Uncharacterized protein	si:dkey-192i18.4
1.678	+	alcohol catabolic process;alcohol metabolic process;carbohydrate catabolic process;carbohydrate metabolic process;catabolic process;cellular carbohydrate catabolic process;cellular carbohydrate metabolic process;cellular metabolic process;cellular process;fructose 6-phosphate metabolic process;fructose metabolic process;generation of precursor metabolites and energy;glucose catabolic process;gluc…	Fructose and mannose metabolism;Galactose metabolism;Glycolysis / Gluconeogenesis;Methane metabolism;Pentose phosphate pathway	7	10.4	85.357	0.0348241	E9QFJ1	6-phosphofructokinase (Fragment)	pfkpb
1.276	+	cellular macromolecule metabolic process;cellular metabolic process;cellular process;cellular protein metabolic process;macromolecule metabolic process;macromolecule modification;metabolic process;peptide cross-linking;primary metabolic process;protein metabolic process;protein modification process	Complement and coagulation cascades	2	3.1	83.578	0.0349412	Q08CA3	Uncharacterized protein	f13a1b
-1.607	+			3	11.2	29.501	0.0364018	Q8UUS8	Uncharacterized protein	gpm6bb
3.126	+	cellular macromolecule metabolic process;cellular metabolic process;cellular process;cellular protein metabolic process;macromolecule metabolic process;metabolic process;primary metabolic process;protein folding;protein metabolic process		1	3.8	38.334	0.0370898	Q90ZC5	Ah receptor interacting protein	aip
1.317	+			38	20	405.79	0.0372631	F1QKE8	Uncharacterized protein	col6a3
1.854	+	cellular macromolecule metabolic process;cellular metabolic process;cellular process;cellular protein metabolic process;macromolecule metabolic process;macromolecule modification;metabolic process;primary metabolic process;protein metabolic process;protein modification by small protein conjugation;protein modification by small protein conjugation or removal;protein modification process;protein ub…		2	0.3	501.8	0.0373981	Q5IBM5	Esrom	mycbp2
-1.314	+			18	6.8	710.09	0.0375837	B0UY61	Uncharacterized protein (Fragment)	neb
2.257	+	biological regulation;regulation of biological process;regulation of biosynthetic process;regulation of cellular biosynthetic process;regulation of cellular macromolecule biosynthetic process;regulation of cellular metabolic process;regulation of cellular process;regulation of gene expression;regulation of macromolecule biosynthetic process;regulation of macromolecule metabolic process;regulation…	RNA degradation	1	2.3	57.101	0.0382339	A4QN63	Uncharacterized protein	zgc:162316
3.913	+	establishment of localization;establishment of RNA localization;mRNA transport;nucleic acid transport;nucleobase-containing compound transport;RNA transport;transport		3	10	45.161	0.0383532	Q5CZT0	Nuclear RNA export factor 1 (Fragment)	nxf1
-1.347	+	biological regulation;positive regulation of catalytic activity;positive regulation of GTPase activity;positive regulation of hydrolase activity;positive regulation of molecular function;positive regulation of Rab GTPase activity;positive regulation of Ras GTPase activity;regulation of biological process;regulation of catabolic process;regulation of catalytic activity;regulation of cellular catab…		1	6.4	23.72	0.038589	E9QC96	Uncharacterized protein OS=Danio	si:ch211-222g23.4
1.647	+	amine biosynthetic process;amine metabolic process;biosynthetic process;carboxylic acid biosynthetic process;carboxylic acid metabolic process;cellular amine metabolic process;cellular amino acid biosynthetic process;cellular amino acid metabolic process;cellular biosynthetic process;cellular ketone metabolic process;cellular macromolecule metabolic process;cellular metabolic process;cellular mod…		12	17.8	79.16	0.0390965	E7EZA7	Uncharacterized protein	padi2
-1.418	+	biological regulation;cell redox homeostasis;cellular homeostasis;cellular process;glycerol ether metabolic process;homeostatic process;metabolic process;organic ether metabolic process;regulation of biological process;regulation of biological quality;regulation of cellular process;small molecule metabolic process	Protein processing in endoplasmic reticulum	3	3.3	90.545	0.0394076	A4IG47	Dnajc10 protein	dnajc10
2.538	+			1	6.9	19.7	0.0395856	Q5BKW4	Lens intrinsic membrane protein 2.5	lim2.5
1.654	+			7	10.4	99.037	0.0397709	F8W5Z5	Uncharacterized protein	atad2b
-7.478	+		Insulin signaling pathway	6	15.2	46.969	0.0398465	Q6PFT0	Uncharacterized protein	flot2b
1.57	+	biosynthetic process;cellular biosynthetic process;cellular macromolecule biosynthetic process;cellular macromolecule metabolic process;cellular metabolic process;cellular nitrogen compound metabolic process;cellular process;macromolecule biosynthetic process;macromolecule metabolic process;metabolic process;nitrogen compound metabolic process;nucleic acid metabolic process;nucleobase-containing …		12	13.6	127.47	0.0409351	F1QXY8	DNA-directed RNA polymerase	polr2b
1.746	+		Nicotinate and nicotinamide metabolism;Purine metabolism;Pyrimidine metabolism	4	9.6	65.065	0.0413776	Q08BI2	5-nucleotidase, cytosolic II	nt5c2b
2.586	+	biosynthetic process;metabolic process		13	6.5	273.64	0.0414253	E7FFJ3	Uncharacterized protein	fasn
1.62	+			1	6.9	21.1	0.0418619	F1R4W2	Galectin	si:ch211-67f24.5
1.294	+	cellular process;establishment of localization;establishment of localization in cell;establishment of protein localization;intracellular protein transport;intracellular transport;protein transport;transport;vesicle-mediated transport	Bacterial invasion of epithelial cells;Endocrine and other factor-regulated calcium reabsorption;Endocytosis;Huntington's disease;Lysosome	50	31.2	191.63	0.0420824	E9QBV1	Clathrin heavy chain	cltcb
1.296	+	biological regulation;cellular component organization;cellular component organization or biogenesis;regulation of actin cytoskeleton organization;regulation of actin filament length;regulation of actin filament polymerization;regulation of actin filament-based process;regulation of actin polymerization or depolymerization;regulation of anatomical structure size;regulation of biological process;re…	Bacterial invasion of epithelial cells;Fc gamma R-mediated phagocytosis;Pathogenic Escherichia coli infection;Regulation of actin cytoskeleton;Shigellosis	3	10.5	41.574	0.0423018	Q7ZUQ0	Actin related protein 2/3 complex, subunit 1A	arpc1a
1.623	+	amine metabolic process;amino acid activation;biological regulation;carboxylic acid metabolic process;cellular amine metabolic process;cellular amino acid metabolic process;cellular ketone metabolic process;cellular macromolecule metabolic process;cellular metabolic process;cellular nitrogen compound metabolic process;cellular process;macromolecule metabolic process;metabolic process;ncRNA metabo…		16	13.4	143.04	0.0424241	F1Q740	Vars protein (Fragment)	vars
-1.867	+			2	3.1	64.74	0.0424953	E9QG02	Fragile X mental retardation, autosomal homo	fxr2
1.701	+	biological regulation;regulation of biological process;regulation of biosynthetic process;regulation of cellular biosynthetic process;regulation of cellular macromolecule biosynthetic process;regulation of cellular metabolic process;regulation of cellular process;regulation of gene expression;regulation of macromolecule biosynthetic process;regulation of macromolecule metabolic process;regulation…		5	7.2	82.38	0.042665	E7F3V0	Groucho 1 OS	gro2
2.476	+	developmental process;embryo development		4	7.6	75.41	0.042816	Q1ECX5	Zgc:136689	stra6
1.319	+			1	1.8	55.607	0.0429103	Q6IQV4	Serine/threonine-protein kinase tousled-like 1-B	tlk1b
2.084	+			3	2.2	209.34	0.0431068	T1ECT6	Proteasome activator complex subunit 4B
1.59	+			12	16.3	97.302	0.0438797	K4IAH1	Protein argonaute-4	ago4
-1.3	+	cellular process;establishment or maintenance of apical/basal cell polarity;establishment or maintenance of bipolar cell polarity;establishment or maintenance of cell polarity;establishment or maintenance of epithelial cell apical/basal polarity;maintenance of apical/basal cell polarity;maintenance of cell polarity;maintenance of epithelial cell apical/basal polarity		2	12.9	22.329	0.0441002	Q66IB0	Lin7b protein	lin7c
-2.703	+			6	9.7	52.507	0.0441437	Q9YHX5	Uncharacterized protein	vim
-1.712	+	acetyl-CoA catabolic process;acetyl-CoA metabolic process;carbohydrate metabolic process;carboxylic acid metabolic process;catabolic process;cellular carbohydrate metabolic process;cellular catabolic process;cellular ketone metabolic process;cellular metabolic process;cellular process;coenzyme catabolic process;coenzyme metabolic process;cofactor catabolic process;cofactor metabolic process;dicar…	Carbon fixation in photosynthetic organisms;Citrate cycle (TCA cycle);Glyoxylate and dicarboxylate metabolism;Pyruvate metabolism	8	24.6	35.42	0.0442884	Q7T334	Malate dehydrogenase	mdh2
-1.37	+			2	6.4	31.964	0.0447675	E7EXU3	Uncharacterized protein	CABZ01080568.2
-1.653	+			3	7.9	42.223	0.0448661	Q90XH0	Meis4.1a protein	meis4.1a
1.781	+	anatomical structure development;biosynthetic process;camera-type eye development;cellular aromatic compound metabolic process;cellular biosynthetic process;cellular metabolic process;cellular nitrogen compound biosynthetic process;cellular nitrogen compound metabolic process;cellular process;'de novo' IMP biosynthetic process;developmental process;embryo development;eye development;heterocycle b…	One carbon pool by folate;Purine metabolism	6	6.8	107.63	0.0449501	Q9I9E6	Gart protein	gart
1.3	+	biological regulation;cellular process;cellular response to stimulus;intracellular signal transduction;regulation of biological process;regulation of cellular process;response to stimulus;signal transduction;small GTPase mediated signal transduction	Focal adhesion;Leukocyte transendothelial migration;Regulation of actin cytoskeleton	7	4.8	173.55	0.0456335	E7F8G5	Uncharacterized protein	LOC100004299
1.295	+	catabolic process;cellular catabolic process;cellular macromolecule catabolic process;cellular macromolecule metabolic process;cellular metabolic process;cellular nitrogen compound metabolic process;cellular process;macromolecule catabolic process;macromolecule metabolic process;metabolic process;mRNA catabolic process;mRNA metabolic process;nitrogen compound metabolic process;nuclear-transcribed…	Ribosome biogenesis in eukaryotes;RNA degradation	2	1.6	190.94	0.0456746	F1Q4U5	Uncharacterized protein	xrn1
1.605	+	alcohol biosynthetic process;alcohol metabolic process;biosynthetic process;carbohydrate biosynthetic process;carbohydrate metabolic process;cellular biosynthetic process;cellular carbohydrate biosynthetic process;cellular carbohydrate metabolic process;cellular metabolic process;cellular process;gluconeogenesis;glucose metabolic process;hexose biosynthetic process;hexose metabolic process;metabo…	Adipocytokine signaling pathway;Citrate cycle (TCA cycle);Glycolysis / Gluconeogenesis;Insulin signaling pathway;PPAR signaling pathway;Proximal tubule bicarbonate reclamation;Pyruvate metabolism	4	4.4	69.749	0.045689	Q6P3H6	Uncharacterized protein	pck2
-1.633	+			3	30.5	13.722	0.0458031	U3JB26	Uncharacterized protein (Fragment)
1.31	+			7	5.1	145.3	0.0477568	F1Q5H2	Uncharacterized protein (Fragment)	si:ch211-166a6.5
1.399	+	cellular macromolecule metabolic process;cellular metabolic process;cellular nitrogen compound metabolic process;cellular process;macromolecule metabolic process;metabolic process;mRNA metabolic process;mRNA processing;nitrogen compound metabolic process;nucleic acid metabolic process;nucleobase-containing compound metabolic process;primary metabolic process;RNA metabolic process;RNA processing		1	16.5	9.2636	0.047889	F8W2X4	Serine/arginine repetitive matrix 1	srrm1
1.359	+			3	22.6	21.685	0.048064	Q6DH13	Uncharacterized protein	rbpms2a
1.155	+			5	2.3	203.02	0.0482858	F1QC46	Uncharacterized protein (Fragment)	nup210
1.51	+	alcohol catabolic process;alcohol metabolic process;carbohydrate catabolic process;carbohydrate metabolic process;catabolic process;cellular carbohydrate catabolic process;cellular carbohydrate metabolic process;cellular metabolic process;cellular process;fructose 6-phosphate metabolic process;fructose metabolic process;generation of precursor metabolites and energy;glucose catabolic process;gluc…		1	5.2	20.485	0.0483393	F1QU38	Zgc:110298	zgc:110298
1.552	+	amine metabolic process;amino acid activation;biological regulation;carboxylic acid metabolic process;cellular amine metabolic process;cellular amino acid metabolic process;cellular ketone metabolic process;cellular macromolecule metabolic process;cellular metabolic process;cellular nitrogen compound metabolic process;cellular process;macromolecule metabolic process;metabolic process;ncRNA metabo…		12	15.8	84.917	0.0483484	F1RAQ9	Uncharacterized protein (Fragment)	larsb
1.93	+	acetyl-CoA catabolic process;acetyl-CoA metabolic process;carboxylic acid metabolic process;catabolic process;cellular catabolic process;cellular ketone metabolic process;cellular metabolic process;cellular process;coenzyme catabolic process;coenzyme metabolic process;cofactor catabolic process;cofactor metabolic process;isocitrate metabolic process;metabolic process;organic acid metabolic proces…	Carbon fixation pathways in prokaryotes;Citrate cycle (TCA cycle);Glutathione metabolism;Peroxisome	2	5.1	48.49	0.0484603	Q802Y2	Isocitrate dehydrogenase [NADP]	idh1
-2.498	+	cell cycle process;cellular component organization;cellular component organization at cellular level;cellular component organization or biogenesis;cellular component organization or biogenesis at cellular level;cellular macromolecule metabolic process;cellular metabolic process;cellular nitrogen compound metabolic process;cellular process;cellular response to stimulus;cellular response to stress;…	Cell cycle - yeast	5	4	145.7	0.049099	Q8JGS5	Structural maintenance of	smc4
1.858	+			8	6.9	145.19	0.0495969	F1QE65	Cytoplasmic FMR1-interacting protein 1 homolog	cyfip1
2.077				2	2.7	99.039	0.050057	H9GXU1	Uncharacterized protein	zgc:112307
-1.221		cellular macromolecule metabolic process;cellular metabolic process;cellular process;cellular protein metabolic process;macromolecule metabolic process;macromolecule modification;metabolic process;peptide cross-linking;primary metabolic process;protein metabolic process;protein modification process		4	4.3	87.2	0.0504567	E9QB19	Uncharacterized protein (Fragment)	tgm1l1
1.217		biological regulation;cellular process;cellular response to stimulus;intracellular signal transduction;lipid metabolic process;metabolic process;primary metabolic process;regulation of biological process;regulation of cellular process;response to stimulus;signal transduction		2	2	122.96	0.0507147	F1Q7A3	Uncharacterized protein	plcl1
-2.516			Arginine and proline metabolism	5	11.8	46.706	0.0509509	Q7ZUN7	Ckmt1 protein	ckmt1
1.286		biological regulation;cell cycle arrest;cell cycle process;cellular process;negative regulation of biological process;negative regulation of cell cycle;negative regulation of cellular process;regulation of biological process;regulation of cell cycle;regulation of cellular process		10	1.7	652.45	0.0510516	F1RA35	Uncharacterized protein	macf1
1.545		behavior;multicellular organismal process;optokinetic behavior;response to abiotic stimulus;response to light stimulus;response to radiation;response to stimulus;visual behavior		3	10.9	35.737	0.0512366	Q6PC74	Uncharacterized protein	rlbp1a
1.23				1	2	58.161	0.0516202	E7EYC1	Uncharacterized protein	tfcp2
1.543				3	2.9	150.57	0.0516524	E7EYE1	Uncharacterized protein	CR847973.1
2.194		biological regulation;regulation of biological process;regulation of cellular process;regulation of Ras protein signal transduction;regulation of response to stimulus;regulation of Rho protein signal transduction;regulation of signal transduction;regulation of signaling;regulation of small GTPase mediated signal transduction		4	1.4	347.44	0.0516885	J9JI09	Uncharacterized protein	si:dkey-158b13.2
1.57				5	7.6	90.564	0.0518295	B3DIX5	LEM domain containing 3	lemd3
-1.601				8	22.3	44.692	0.0522424	F1R227	Uncharacterized protein	hnrnpk
1.233				1	6	18.011	0.0522856	F8W3V9	Cysteine and glycine-rich protein 1	csrp1a
-2.021			Cell cycle;Neurotrophin signaling pathway;Oocyte meiosis	6	21.1	27.932	0.0523178	Q7T3G2	Tyrosine 3-monooxygenase/tryptophan 5-monooxygenase activation protein, eta polypeptide	ywhah
-1.186				14	35	40.529	0.0525806	F1QFV2	Heterogeneous nuclear ribonucleoprotein A1	hnrnpa1
1.326				1	0.9	145.8	0.0526363	E7FC31	Uncharacterized protein	gak
2.058				2	3.5	75.055	0.0529089	Q7ZUF5	Transmembrane 9 superfamily member 2	tm9sf2
2.101		biological regulation;cellular process;cellular response to stimulus;macromolecule metabolic process;metabolic process;primary metabolic process;protein metabolic process;proteolysis;regulation of biological process;regulation of cellular process;response to stimulus;signal transduction		8	2.5	388.62	0.0529894	A2BIB9	Uncharacterized protein	ank2b
1.298		catabolic process;cellular catabolic process;cellular macromolecule catabolic process;cellular macromolecule metabolic process;cellular metabolic process;cellular process;macromolecule catabolic process;macromolecule metabolic process;metabolic process;modification-dependent macromolecule catabolic process;modification-dependent protein catabolic process;primary metabolic process;protein metaboli…		3	4.7	92.814	0.0533314	Q6NY90	Ubiquitin carboxyl-terminal hydrolase OS=D	usp5
1.503		ATP hydrolysis coupled proton transport;cation transport;cellular process;energy coupled proton transport, against electrochemical gradient;establishment of localization;hydrogen transport;ion transmembrane transport;ion transport;monovalent inorganic cation transport;proton transport;response to chemical stimulus;response to stimulus;transmembrane transport;transport	Collecting duct acid secretion;Epithelial cell signaling in Helicobacter pylori infection;ko05152;Lysosome;Oxidative phosphorylation;Phagosome;Rheumatoid arthritis;Vibrio cholerae infection	9	12.5	95.635	0.0534962	Q502H9	Uncharacterized protein	atp6v0a1b
-1.527		cellular macromolecule metabolic process;cellular metabolic process;cellular nitrogen compound metabolic process;cellular process;macromolecule metabolic process;metabolic process;nitrogen compound metabolic process;nucleic acid metabolic process;nucleobase-containing compound metabolic process;primary metabolic process;RNA metabolic process;RNA processing		4	4.8	99.036	0.0538978	Q7T2E6	Xab2 protein	xab2
1.693		alcohol biosynthetic process;alcohol metabolic process;amino sugar biosynthetic process;amino sugar metabolic process;biosynthetic process;carbohydrate biosynthetic process;carbohydrate metabolic process;carboxylic acid metabolic process;cellular biosynthetic process;cellular carbohydrate biosynthetic process;cellular carbohydrate metabolic process;cellular ketone metabolic process;cellular lipid…	Amino sugar and nucleotide sugar metabolism	1	1.5	79.653	0.0539192	Q6P3K2	Uncharacterized protein	gne
1.712				1	1.8	54.291	0.0541843	Q4ZGK7	Cypher/ZASP splice variant 2 beta	ldb3a
1.497				4	14.5	39.236	0.0542142	Q58EL5	Uncharacterized protein	aldh16a1
1.563		cellular macromolecule metabolic process;cellular metabolic process;cellular process;cellular protein metabolic process;macromolecule metabolic process;macromolecule modification;metabolic process;primary metabolic process;protein metabolic process;protein modification process	Parkinson's disease;Ubiquitin mediated proteolysis	18	19.6	118.22	0.0544376	Q6P9P3	Uncharacterized protein	uba1
1.458				2	1.5	185.15	0.0547408	E7F2W3	Uncharacterized protein	phip
3.142		cellular process;ER to Golgi vesicle-mediated transport;establishment of localization;establishment of localization in cell;establishment of protein localization;Golgi vesicle transport;intracellular protein transport;intracellular transport;protein transport;transport;vesicle-mediated transport		4	4.5	128.61	0.0549948	E7F715	Uncharacterized protein	wu:fa16f04
-1.772		biological regulation;biosynthetic process;cellular biosynthetic process;cellular component organization;cellular component organization at cellular level;cellular component organization or biogenesis;cellular component organization or biogenesis at cellular level;cellular macromolecule biosynthetic process;cellular macromolecule metabolic process;cellular metabolic process;cellular nitrogen comp…		6	13.6	51.958	0.0551387	Q6P2A8	Histone deacetylase	hdac1
1.652			RNA transport	2	4.8	54.057	0.0553607	Q6NW98	Achalasia, adrenocortical insufficiency, alacrimia	aaas
-1.313				4	8.7	49.516	0.0554836	F1QJU0	Uncharacterized protein	si:dkey-9i23.11
-1.415		cellular macromolecule metabolic process;cellular metabolic process;cellular process;cellular protein metabolic process;macromolecule metabolic process;metabolic process;primary metabolic process;protein folding;protein metabolic process;response to stimulus;response to stress	Antigen processing and presentation;NOD-like receptor signaling pathway;Pathways in cancer;Plant-pathogen interaction;Progesterone-mediated oocyte maturation;Prostate cancer;Protein processing in endoplasmic reticulum	12	16.2	84.69	0.0558851	Q5RG12	Heat shock protein 90-alpha 2	hsp90aa1.2
1.34		ATP catabolic process;ATP metabolic process;catabolic process;cellular catabolic process;cellular metabolic process;cellular nitrogen compound catabolic process;cellular nitrogen compound metabolic process;cellular process;heterocycle catabolic process;heterocycle metabolic process;metabolic process;nitrogen compound metabolic process;nucleobase-containing compound catabolic process;nucleobase-co…		5	2.5	212.62	0.0559388	G1K2V6	Uncharacterized protein	vwa8
1.269			RNA degradation	2	2.3	107.87	0.0562129	E7FE01	Uncharacterized protein	dis3
1.882		cellular macromolecule metabolic process;cellular metabolic process;cellular nitrogen compound metabolic process;cellular process;macromolecule metabolic process;metabolic process;ncRNA metabolic process;ncRNA processing;nitrogen compound metabolic process;nucleic acid metabolic process;nucleobase-containing compound metabolic process;primary metabolic process;RNA metabolic process;RNA processing…	Ribosome biogenesis in eukaryotes	3	2.4	98.585	0.0565447	Q6PFK6	W	wdr36
1.578		10-formyltetrahydrofolate catabolic process;10-formyltetrahydrofolate metabolic process;aromatic compound catabolic process;biosynthetic process;catabolic process;cellular aromatic compound metabolic process;cellular catabolic process;cellular metabolic process;cellular nitrogen compound catabolic process;cellular nitrogen compound metabolic process;cellular process;coenzyme catabolic process;coe…		5	6.3	100.18	0.0570553	I3ITN9	Uncharacterized protein	aldh1l1
1.303				7	7.7	122.74	0.0576295	B8JHR9	Uncharacterized protein	kpnb3
1.369		cellular macromolecule metabolic process;cellular metabolic process;cellular nitrogen compound metabolic process;cellular process;macromolecule metabolic process;metabolic process;nitrogen compound metabolic process;nucleic acid metabolic process;nucleobase-containing compound metabolic process;primary metabolic process;RNA metabolic process	RNA transport	2	4.4	49.108	0.0577993	Q7ZWA9	Uncharacterized protein	eif5
-1.589				3	8	47.74	0.0580278	F1QA55	Vaccinia related kinase 1	vrk1
-1.857		axon extension;behavior;cell growth;cellular process;developmental cell growth;developmental growth;developmental growth involved in morphogenesis;developmental process;growth;locomotory behavior;response to stimulus		5	13.3	44.427	0.0580706	Q802C7	TAR DNA binding protein	tardbp
2.257				2	12.5	27.064	0.0588584	Q567H2	Uncharacterized protein	zgc:112056
-2.361				2	9.2	25.488	0.0591751	E9QIH5	Glyceraldehyde-3-phosphate dehydrogenase	gapdh
1.282				1	4	33.005	0.0595622	Q08C46	Uncharacterized protein	sdr39u1
1.353		biological regulation;cellular process;cellular response to stimulus;intracellular signal transduction;lipid metabolic process;metabolic process;primary metabolic process;regulation of biological process;regulation of cellular process;response to stimulus;signal transduction		2	3.2	88.664	0.059952	F1RBD7	Plcd1a protein	plcd1a
1.252				7	4.9	181.39	0.0602625	E9QET4	Uncharacterized protein	tjp1a
1.221		axon ensheathment;biological regulation;cellular process;cellular response to chemical stimulus;cellular response to organic substance;cellular response to stimulus;cellular response to stress;cellular response to topologically incorrect protein;cellular response to unfolded protein;endoplasmic reticulum unfolded protein response;ensheathment of neurons;ER-nucleus signaling pathway;establishment …	Protein export;Protein processing in endoplasmic reticulum	3	3.9	86.474	0.0606605	Q6DGY6	Uncharacterized protein	sec63
1.217				9	8.4	135.58	0.0607781	F1R9C4	Plasma membrane calcium ATPase 1 isoform b OS=Danio r	atp2b1b
1.287				25	15.5	685.16	0.0609649	F1QZ50	Uncharacterized protein	ahnak
2.071				3	3.6	112.71	0.0619465	F1Q7I1	Uncharacterized protein	slc4a5
-1.981				1	3.3	33.175	0.0619467	E7FC62	Uncharacterized protein
1.802				2	6.9	34.51	0.062071	Q56A54	Retinal Mueller cells isomerohydrolase	rpe65b
-1.244		cellular component assembly;cellular component assembly at cellular level;cellular component organization;cellular component organization at cellular level;cellular component organization or biogenesis;cellular component organization or biogenesis at cellular level;cellular macromolecular complex assembly;cellular macromolecular complex subunit organization;cellular process;cellular protein compl…	Gap junction;Pathogenic Escherichia coli infection;Phagosome	16	38.6	50.036	0.0626151	Q6P972	Tubulin, alpha 2	tuba2
1.688		amine metabolic process;amino acid activation;biological regulation;carboxylic acid metabolic process;cellular amine metabolic process;cellular amino acid metabolic process;cellular ketone metabolic process;cellular macromolecule metabolic process;cellular metabolic process;cellular nitrogen compound metabolic process;cellular process;macromolecule metabolic process;metabolic process;ncRNA metabo…		2	5	41.305	0.062885	E7F9F1	Uncharacterized protein	LOC100334939
2.299				2	2.2	93.651	0.063371	F1QAH9	Uncharacterized protein	kank2
2.545				2	7.5	41.723	0.0634987	F1QVF5	Dmd protein	dmd
1.888				9	9.3	126.59	0.0639322	I1XUS8	Zgc:63840	ddb1
1.464			Ribosome biogenesis in eukaryotes	2	3.2	76.896	0.0646913	Q6P125	Cirrhosis, autosomal recessive 1A (Cirhin)	cirh1a
1.717				3	16.6	22.048	0.0648051	Q4ZHG3	Crystallin, gamma M2a	crygm2a
1.626		cellular macromolecule metabolic process;cellular metabolic process;cellular nitrogen compound metabolic process;cellular process;macromolecule metabolic process;metabolic process;ncRNA metabolic process;ncRNA processing;nitrogen compound metabolic process;nucleic acid metabolic process;nucleobase-containing compound metabolic process;primary metabolic process;RNA metabolic process;RNA processing…		1	1.4	73.649	0.0650001	Q08BB6	Uncharacterized protein	ints9
2.95				1	1	104.4	0.0658307	Q6DRN5	Uncharacterized protein	ctdp1
1.88				1	1.7	95.021	0.0659726	F6NGR8	Uncharacterized protein	si:dkey-218f9.10
1.714				1	2.9	63.402	0.0660677	F1QH84	Uncharacterized protein	si:dkey-29p10.4
-1.365				8	29.9	33.688	0.0663032	Q6NYX2	Uncharacterized protein (Fragment)	tardbpl
-5.374		biosynthetic process;cellular biosynthetic process;cellular macromolecule biosynthetic process;cellular macromolecule metabolic process;cellular metabolic process;cellular process;cellular protein metabolic process;developmental process;embryo development;macromolecule biosynthetic process;macromolecule metabolic process;metabolic process;primary metabolic process;protein metabolic process;transl…	Ribosome	1	9	17.005	0.0664702	Q6Q421	Ribosomal protein S15	rps15
-2.117		cellular metabolic process;cellular process;metabolic process	Amino sugar and nucleotide sugar metabolism;Fructose and mannose metabolism	1	3.8	36.073	0.0664902	Q5SPD5	Uncharacterized protein	tsta3
-1.347		catabolic process;cellular catabolic process;cellular metabolic process;cellular nitrogen compound catabolic process;cellular nitrogen compound metabolic process;cellular process;GTP catabolic process;GTP metabolic process;heterocycle catabolic process;heterocycle metabolic process;metabolic process;nitrogen compound metabolic process;nucleobase-containing compound catabolic process;nucleobase-co…	Plant-pathogen interaction	13	37.7	49.244	0.066656	Q5BJ17	Elongation factor Tu	tufm
1.448				14	12.3	145.65	0.0667975	B3DIT1	Cytoplasmic FMR1 interacting protein 2	cyfip2
1.455		biological regulation;cell redox homeostasis;cellular homeostasis;cellular process;glycerol ether metabolic process;homeostatic process;metabolic process;organic ether metabolic process;regulation of biological process;regulation of biological quality;regulation of cellular process;small molecule metabolic process		7	23.2	37.338	0.0669672	F1QUW8	Uncharacterized protein	txndc5
1.762				4	4.2	114.18	0.0670601	E9QJ40	Uncharacterized protein	fam120c
1.423				46	13.5	395.19	0.06736	E7FG81	Uncharacterized protein	si:ch211-106k22.1
1.438				2	3.9	57.514	0.0680067	F1QKC0	WD40 repeat-containing protein SMU1	smu1
1.749		metabolic process;oxidation-reduction process		11	38.4	36.767	0.0694992	F1RCW4	Retinol dehydrogenase 5	rdh5
-1.33			mTOR signaling pathway;RNA transport	5	9	64.542	0.0698255	Q6PUR8	Eif4bb protein (Fragment)	eif4bb
1.555				1	1.4	81.56	0.0700827	F1QD11	Baz1a protein (Fragment)
1.6		amine metabolic process;amino acid activation;carboxylic acid metabolic process;cellular amine metabolic process;cellular amino acid metabolic process;cellular ketone metabolic process;cellular macromolecule metabolic process;cellular metabolic process;cellular nitrogen compound metabolic process;cellular process;macromolecule metabolic process;metabolic process;ncRNA metabolic process;nitrogen c…		3	7	52.332	0.0701281	F1Q6U0	Uncharacterized protein (Fragment)	LOC100333765
2.345		cellular component assembly;cellular component assembly at cellular level;cellular component organization;cellular component organization at cellular level;cellular component organization or biogenesis;cellular component organization or biogenesis at cellular level;cellular macromolecular complex assembly;cellular macromolecular complex subunit organization;cellular process;cellular protein compl…	Gap junction;Pathogenic Escherichia coli infection;Phagosome	11	22.6	49.93	0.0702569	Q08CC8	Zgc:153264	zgc:153264
1.404		acyl-CoA biosynthetic process;acyl-CoA metabolic process;amine metabolic process;biosynthetic process;branched chain family amino acid metabolic process;carboxylic acid metabolic process;cellular amine metabolic process;cellular amino acid metabolic process;cellular biosynthetic process;cellular ketone metabolic process;cellular metabolic process;cellular nitrogen compound metabolic process;cellu…	Valine, leucine and isoleucine degradation	4	11	53.925	0.0711323	Q5BKV3	Uncharacterized protein	dbt
1.258		acetyl-CoA catabolic process;acetyl-CoA metabolic process;catabolic process;cellular catabolic process;cellular metabolic process;cellular process;coenzyme catabolic process;coenzyme metabolic process;cofactor catabolic process;cofactor metabolic process;metabolic process;tricarboxylic acid cycle		8	10.1	103.52	0.0717377	F1R838	Probable 2-oxoglutarate dehydrogenase E1 component DHKTD1, mitochondrial	dhtkd1
1.295				4	6.8	60.44	0.0722453	Q6TLD2	Dimethylaniline monoox	fmo5
-1.196				7	7.6	123.12	0.0723986	S6B5C2	Uncharacterized protein
-1.679		anatomical structure development;anatomical structure morphogenesis;appendage morphogenesis;cellular macromolecule metabolic process;cellular metabolic process;cellular process;cellular protein metabolic process;developmental growth;developmental process;fin morphogenesis;fin regeneration;growth;macromolecule metabolic process;metabolic process;primary metabolic process;protein folding;protein me…	ko05152;RNA degradation;Type I diabetes mellitus	7	13.6	61.196	0.0733839	Q803B0	Chaperonin Cpn60 (Fragment)	hspd1
-1.491				4	3.8	111.68	0.0736043	E7F5I3	Uncharacterized protein	postna
1.351				4	4.6	102.87	0.0737028	F1QY26	Uncharacterized protein	arvcfb
1.277		amine metabolic process;amino acid activation;carboxylic acid metabolic process;cellular amine metabolic process;cellular amino acid metabolic process;cellular ketone metabolic process;cellular macromolecule metabolic process;cellular metabolic process;cellular nitrogen compound metabolic process;cellular process;macromolecule metabolic process;metabolic process;ncRNA metabolic process;nitrogen c…		16	11.9	173.87	0.0737811	E7FA20	Uncharacterized protein	LOC795494
1.463		cellular component assembly;cellular component assembly at cellular level;cellular component organization;cellular component organization at cellular level;cellular component organization or biogenesis;cellular component organization or biogenesis at cellular level;cellular macromolecular complex assembly;cellular macromolecular complex subunit organization;cellular process;chromatin organization…		4	6.2	44.477	0.0737907	Q803X7	Nap1l1 protein	nap1l1
1.462		macromolecule metabolic process;metabolic process;primary metabolic process;protein metabolic process;proteolysis		4	7.3	83.616	0.0739807	Q58EB1	Uncharacterized protein (Fragment)	im:7154842
1.585		amine metabolic process;amino acid activation;carboxylic acid metabolic process;cellular amine metabolic process;cellular amino acid metabolic process;cellular ketone metabolic process;cellular macromolecule metabolic process;cellular metabolic process;cellular nitrogen compound metabolic process;cellular process;macromolecule metabolic process;metabolic process;methionyl-tRNA aminoacylation;ncRN…		12	15.1	102.64	0.0741061	Q6PFQ4	Methionine-tRNA synthetase	mars
1.564				1	1.4	79.557	0.0741918	F1QKB8	Uncharacterized protein	si:dkey-24l11.3
-3.571				4	17.6	21.219	0.0748066	E9QBH4	Uncharacterized protein	tpm2
1.035		anatomical structure development;anatomical structure morphogenesis;appendage morphogenesis;cellular process;developmental growth;developmental process;fin morphogenesis;fin regeneration;growth;membrane docking;regeneration;tissue development;tissue regeneration;vesicle docking;vesicle docking involved in exocytosis		3	5.2	71.544	0.0749027	Q8AUT3	Suppressor of ypt1	sly1
1.479				1	1.6	69.34	0.0757484	Q5U375	Uncharacterized protein	slc7a3a
1.573		actin cytoskeleton organization;actin cytoskeleton reorganization;actin filament-based process;biological regulation;cellular component organization;cellular component organization at cellular level;cellular component organization or biogenesis;cellular component organization or biogenesis at cellular level;cellular process;cellular response to stimulus;cytoskeleton organization;intracellular sig…		3	2	193.14	0.0757914	Q5TZ42	CDC42 binding protein kinase beta (DMPK-like)	cdc42bpb
-2.611				2	4.3	58.434	0.076128	H9GYP3	Uncharacterized protein (Fragment)
1.749		alcohol metabolic process;amine metabolic process;benzene-containing compound metabolic process;biological regulation;catabolic process;catecholamine metabolic process;catechol-containing compound metabolic process;cellular amine metabolic process;cellular aromatic compound metabolic process;cellular biogenic amine metabolic process;cellular catabolic process;cellular metabolic process;cellular n…	Betalain biosynthesis;Steroid hormone biosynthesis;Tyrosine metabolism	2	9.1	29.871	0.0763008	A4IG53	Novel protein similar to human and rodent catechol-O-methyltransferase (COMT) (Fragment)	comtb
-1.924				9	23.6	56.75	0.0767742	E7FE90	Uncharacterized protein	fetub
-2.819				1	1.4	103.04	0.0769408	F1R8C0	Uncharacterized protein	zgc:158784
1.795		AMP biosynthetic process;AMP metabolic process;biosynthetic process;cellular biosynthetic process;cellular metabolic process;cellular nitrogen compound biosynthetic process;cellular nitrogen compound metabolic process;cellular process;'de novo' AMP biosynthetic process;heterocycle biosynthetic process;heterocycle metabolic process;metabolic process;nitrogen compound metabolic process;nucleobase-c…	Alanine, aspartate and glutamate metabolism;Purine metabolism	2	7.1	50.632	0.0773258	Q8JGR3	Adenylosuccinate synthetase	adssl
1.265				11	25.3	50.216	0.0773674	H9GXI2	Uncharacterized protein	hadhb
1.256				6	9.3	90.039	0.0774294	Q6NV46	Signal transducer	stat3
-2.081				9	15.9	61.961	0.0784099	Q6TGW7	Synaptotagmin binding, cytoplasmic RNA interacting protein, l	syncripl
1.377				4	3	176.26	0.0784287	F1RAR2	Uncharacterized protein	baz1b
1.605		cellular macromolecule metabolic process;cellular metabolic process;cellular process;cellular protein metabolic process;macromolecule metabolic process;macromolecule modification;metabolic process;N-terminal protein amino acid modification;N-terminal protein lipidation;N-terminal protein myristoylation;primary metabolic process;protein acylation;protein lipidation;protein metabolic process;protei…		4	14.2	39.415	0.0785999	F8W2L2	Glycylpeptide N-tetradecanoyltransferase	nmt1a
1.901				4	4.6	95.524	0.0790953	Q1JPT2	Uncharacterized protein	pkp3
-1.724				4	10	48.143	0.0791488	F1R0Q0	Uncharacterized protein	syt2a
3.283		biological adhesion;cell adhesion;cellular process		1	1.5	103.98	0.0801539	Q502R1	Thrombospondin-4-B	thbs4b
-2.074				24	61	41.972	0.0804056	Q9I8V1	Actin	actc1b
-1.621		biosynthetic process;cellular biosynthetic process;cellular macromolecule biosynthetic process;cellular macromolecule metabolic process;cellular metabolic process;cellular process;cellular protein metabolic process;macromolecule biosynthetic process;macromolecule metabolic process;metabolic process;primary metabolic process;protein metabolic process;translation	Ribosome	13	48.5	24.064	0.0813611	Q6DHS3	Ribosomal protein L15	rpl15
-1.364				3	45.5	7.2685	0.0818107	Q566P0	Uncharacterized protein	idh3g
2.037		macromolecule metabolic process;metabolic process;primary metabolic process;protein metabolic process		1	5.9	29.292	0.0831036	Q6DGP0	OTU domain, ubiquitin aldehyde binding 1, like	otub1b
1.865		carboxylic acid metabolic process;cellular ketone metabolic process;cellular lipid metabolic process;cellular metabolic process;cellular process;fatty acid metabolic process;lipid metabolic process;metabolic process;monocarboxylic acid metabolic process;organic acid metabolic process;oxoacid metabolic process;primary metabolic process;small molecule metabolic process	Butanoate metabolism;Caprolactam degradation;Fatty acid elongation in mitochondria;Fatty acid metabolism;Geraniol degradation;Lysine degradation;Tryptophan metabolism;Valine, leucine and isoleucine degradation	1	4.5	33.336	0.0831281	Q6DI22	Hydroxyacyl-Coenzyme A dehydrogenase	hadh
-1.45				4	1.3	340.43	0.0831701	F1Q5V1	Uncharacterized protein	si:ch211-227i14.2
-1.151				2	8.9	21.89	0.0836107	Q5XJK3	Uncharacterized protein	zgc:101840
1.15				1	2.2	71.085	0.084552	F1QWA4	Influenza virus NS1A-binding protein homolog B	ivns1abpb
1.217				8	20.6	38.899	0.0847679	B5DC62	Collagen XII alpha-1 chain (Fragment)	col12a1
-1.86				3	12.9	30.895	0.0860518	Q8UUT4	Glycoprotein M6Aa	gpm6aa
1.474		carbohydrate metabolic process;cellular carbohydrate metabolic process;cellular macromolecule metabolic process;cellular metabolic process;cellular process;cellular protein metabolic process;glycosylation;macromolecule glycosylation;macromolecule metabolic process;macromolecule modification;metabolic process;primary metabolic process;protein glycosylation;protein metabolic process;protein modific…		4	4	91.287	0.0867012	E7EZE2	Uncharacterized protein	si:dkey-239i15.3
-1.925			Spliceosome	3	5.2	97.694	0.0873252	Q7ZUE4	PRP40 pre-mRNA processing factor 40 homolog A (Yeast)	prpf40a
3.042				2	11.4	19.566	0.087489	F1R148	Uncharacterized protein (Fragment)
1.192		macromolecule metabolic process;metabolic process;primary metabolic process;protein metabolic process;proteolysis		2	4.7	67.467	0.0876683	F1QMV0	Uncharacterized protein	capn2a
-1.38				30	16.9	197.09	0.0880274	F1QR67	Uncharacterized protein (Fragment)
1.372		cellular lipid metabolic process;cellular metabolic process;cellular process;dephosphorylation;glycerolipid metabolic process;glycerophospholipid metabolic process;lipid metabolic process;lipid modification;metabolic process;organophosphate metabolic process;phosphate-containing compound metabolic process;phosphatidylinositol dephosphorylation;phosphatidylinositol metabolic process;phospholipid d…	Inositol phosphate metabolism;Phosphatidylinositol signaling system	9	6.7	143.85	0.0886442	Q5XUX5	Uncharacterized protein	synj1
-1.54				1	2.7	52.678	0.0903705	F1QQ09	Uncharacterized protein (Fragment)	ddx41
-1.834		establishment of localization;transport		5	13.9	47.561	0.0910312	F1QJ44	Uncharacterized protein (Fragment)	zgc:56304
1.631				6	8.2	98.919	0.0911548	K4I874	Protein argonaute-2	ago2
-2.556				5	14.8	43.134	0.0911612	Q802Z9	Uncharacterized protein	serbp1a
2.743				15	33.1	59.214	0.0912939	Q1ECV0	LOC556764 protein (Fragment)	LOC556764
1.4		establishment of localization;establishment of protein localization;protein transport;transport		2	10.1	36.018	0.0914291	Q7ZV08	Secretory carrier membrane protein 2	scamp2
1.311				11	15.3	81.806	0.0917966	F1R3T3	Uncharacterized protein	ddx1
2.069		biological regulation;negative regulation of catalytic activity;negative regulation of endopeptidase activity;negative regulation of hydrolase activity;negative regulation of molecular function;negative regulation of peptidase activity;regulation of biological process;regulation of catalytic activity;regulation of endopeptidase activity;regulation of hydrolase activity;regulation of metabolic pro…		2	1.4	178.87	0.0923314	B0S5I2	Novel protein similar to vertebrate complement component 3 (C3)	DKEY-75L1.5-001
1.621				5	8	89.947	0.0927056	F1R680	Sphingomyelin phosphodiesterase 4 (Fragment)	smpd4
-1.325				3	10.6	34.859	0.0931524	Q6PBV2	Galectin OS=Danio reri	lgals9l1
-2.296		cellular component movement;cellular process;microtubule-based movement;microtubule-based process		7	8.8	97.012	0.0936341	B0UYK4	Uncharacterized protein	kif5ba
2.103		multicellular organismal process;muscle contraction;muscle system process;system process		1	2.1	64.973	0.093906	E7EZF4	Uncharacterized protein	BX004812.1
-1.352				15	12.5	106.42	0.0944735	F1QUG5	Uncharacterized protein	eif3c
1.427				1	7.9	14.523	0.0946578	E9QDJ7	Uncharacterized protein	anks1aa
1.663			Ribosome biogenesis in eukaryotes;RNA degradation	13	16.7	109.25	0.0956147	A5WVY7	5-3 exoribonuclease 2	xrn2
-1.532		anatomical structure development;anatomical structure morphogenesis;appendage morphogenesis;cellular macromolecule metabolic process;cellular metabolic process;cellular process;cellular protein metabolic process;developmental growth;developmental process;fin morphogenesis;fin regeneration;growth;hemopoiesis;hemopoietic or lymphoid organ development;macromolecule metabolic process;metabolic proces…		8	12.9	73.893	0.0956533	Q7ZYY3	Uncharacterized protein	hspa9
1.315				3	4.1	120.45	0.0960327	B3DGX8	Uncharacterized protein	slc4a4a
1.122		biological regulation;cell redox homeostasis;cellular homeostasis;cellular process;glycerol ether metabolic process;homeostatic process;metabolic process;organic ether metabolic process;regulation of biological process;regulation of biological quality;regulation of cellular process;small molecule metabolic process		1	2.6	47.477	0.097401	Q66IB3	Zgc:152808	zgc:152808
-2			Cell cycle;Neurotrophin signaling pathway;Oocyte meiosis	6	22	27.803	0.0975513	Q803M8	Tryosine 3-monooxygenase/tryptophan 5-monooxygenase activation protein, zeta polypeptide	ywhaqb
-1.869		response to stimulus;response to stress	Prion diseases;Protein export;Protein processing in endoplasmic reticulum	16	24.2	71.974	0.0975947	Q7SZD3	Heat shock protein 5	hspa5
1.204			RNA transport	3	1.6	194.21	0.0976235	E7EXJ6	Uncharacterized protein	nup188
-1.972				48	26.3	207.02	0.0984479	F1Q4M7	Uncharacterized protein	ppl
-2.181			Cell cycle;Cell cycle - yeast	1	1.6	71.653	0.0991086	Q1L8E1	RAD21 homolog	rad21b
1.548		catabolic process;cellular catabolic process;cellular metabolic process;cellular nitrogen compound catabolic process;cellular nitrogen compound metabolic process;cellular process;GTP catabolic process;GTP metabolic process;heterocycle catabolic process;heterocycle metabolic process;metabolic process;nitrogen compound metabolic process;nucleobase-containing compound catabolic process;nucleobase-co…	Endocytosis	7	9.6	60.234	0.100365	Q6NY81	Uncharacterized protein	ehd1a
-2.329			Focal adhesion;Insulin signaling pathway;Long-term potentiation;Meiosis - yeast;Oocyte meiosis;Regulation of actin cytoskeleton;Vascular smooth muscle contraction	5	20.5	37.361	0.100494	Q6NSN6	Serine/threonine-protein phosphatase	ppp1caa
-1.27				9	33.4	31.687	0.101049	Q6P113	Hnrpa0l protein	hnrnpa0l
-1.115				19	19.9	87.749	0.101155	Q498X5	Uncharacterized protein	hnrnpub
1.797		cellular metabolic process;cellular process;metabolic process		2	7.4	40.619	0.10119	F1R7L0	Zgc:165525 protein	zgc:165525
-1.124		ATP catabolic process;ATP metabolic process;catabolic process;cellular catabolic process;cellular metabolic process;cellular nitrogen compound catabolic process;cellular nitrogen compound metabolic process;cellular process;heterocycle catabolic process;heterocycle metabolic process;metabolic process;nitrogen compound metabolic process;nucleobase-containing compound catabolic process;nucleobase-co…		5	9	70.045	0.101569	Q802V8	Uncharacterized protein	abcf2a
-1.147				7	28.1	27.406	0.10173	F1RBF6	14-3-3 protein beta/alpha-B	ywhabb
1.276				3	8.7	46.369	0.102141	E7FGD2	Uncharacterized protein
2.484		biological regulation;regulation of biological process;regulation of biosynthetic process;regulation of cellular biosynthetic process;regulation of cellular macromolecule biosynthetic process;regulation of cellular metabolic process;regulation of cellular process;regulation of gene expression;regulation of macromolecule biosynthetic process;regulation of macromolecule metabolic process;regulation…		4	3.9	144.4	0.102295	E7F0R9	Uncharacterized protein	sin3ab
2.233				1	2.5	74.456	0.102954	B0S5I6	Nucleoporin NDC1	tmem48
1.531		cellular macromolecule metabolic process;cellular metabolic process;cellular nitrogen compound metabolic process;cellular process;macromolecule metabolic process;metabolic process;mRNA metabolic process;mRNA processing;nitrogen compound metabolic process;nuclear mRNA splicing, via spliceosome;nucleic acid metabolic process;nucleobase-containing compound metabolic process;primary metabolic process…		8	6.3	176.56	0.103082	F1QQV6	Uncharacterized protein	aqr
2.055				2	1.6	117.05	0.103717	F1R5F8	Uncharacterized protein (Fragment)	pogzb
1.269		cellular process;establishment of localization;establishment of localization in cell;establishment of protein localization;intracellular protein transport;intracellular transport;protein transport;transport;vesicle-mediated transport	Bacterial invasion of epithelial cells;Endocrine and other factor-regulated calcium reabsorption;Endocytosis;Huntington's disease;Lysosome	52	31.2	191.93	0.103753	Q6DRI2	Clathrin, heavy polypeptide a (Hc)	cltca
1.36				11	11.6	94.133	0.104017	Q6XLI5	RNA binding motif protein 12	rbm12
1.441		cellular macromolecule metabolic process;cellular metabolic process;cellular nitrogen compound metabolic process;cellular process;macromolecule metabolic process;metabolic process;nitrogen compound metabolic process;nucleic acid metabolic process;nucleobase-containing compound metabolic process;primary metabolic process;RNA metabolic process;RNA processing	Systemic lupus erythematosus	2	7	46.137	0.104102	Q7ZTI0	Sjogren syndrome antigen B (Autoantigen La)	ssb
2.391		macromolecule metabolic process;metabolic process;primary metabolic process;protein metabolic process;proteolysis	Arginine and proline metabolism;Glutathione metabolism	2	4.8	55.368	0.104137	A2BIC6	Uncharacterized protein	lap3
-1.414				1	3.5	40.17	0.104153	Q802V1	Synovial sarcoma translocation, chromosome 18 (H. sapiens)	ss18
1.376				6	8	89.582	0.104593	Q68SP3	Signal transdu	stat5.1
2.614		cellular process;ER to Golgi vesicle-mediated transport;establishment of localization;establishment of localization in cell;establishment of protein localization;Golgi vesicle transport;intracellular protein transport;intracellular transport;protein transport;transport;vesicle-mediated transport	Protein processing in endoplasmic reticulum	5	4.1	118.54	0.104741	E7FAP3	Uncharacterized protein	LOC100000526
-2.139				2	6.2	35.263	0.105725	F1QS75	Uncharacterized protein	cfh
2.037		anatomical structure development;cell differentiation;cell differentiation in spinal cord;cellular developmental process;cellular process;central nervous system neuron differentiation;developmental process;embryonic organ development;neuron differentiation;organ development;spinal cord motor neuron differentiation		2	16.6	17.074	0.106712	Q6PBX0	Uncharacterized protein (Fragment)	cox5ab
1.492		anatomical structure development;biological regulation;cellular macromolecule metabolic process;cellular metabolic process;cellular process;cellular protein metabolic process;developmental process;ectodermal placode development;macromolecule metabolic process;macromolecule modification;metabolic process;primary metabolic process;protein ADP-ribosylation;protein metabolic process;protein modificat…	Base excision repair	1	2.1	59.84	0.107909	Q7ZVB0	Uncharacterized protein	parp3
-1.371		biosynthetic process;cellular biosynthetic process;cellular metabolic process;cellular nitrogen compound biosynthetic process;cellular nitrogen compound metabolic process;cellular process;CTP biosynthetic process;CTP metabolic process;GTP biosynthetic process;GTP metabolic process;heterocycle biosynthetic process;heterocycle metabolic process;metabolic process;nitrogen compound metabolic process;…		2	17	17.294	0.108186	Q9PTF5	Nucleoside diphosphate kinase	nme2b.1
1.478		anatomical structure development;biological regulation;cell development;cell surface receptor linked signaling pathway;cellular developmental process;cellular process;cellular response to stimulus;chordate embryonic development;developmental process;embryo development;embryo development ending in birth or egg hatching;muscle cell development;negative regulation of biological process;negative regu…	Chemokine signaling pathway;Endocytosis;Phototransduction - fly	2	2.3	79.504	0.108214	B5LZ08	R-spondin 4	adrbk2
1.296				6	10.3	92.591	0.108322	F1QTL6	Si:ch211-13c6.3 protein	si:ch211-13c6.2
1.486		biological regulation;cellular macromolecule metabolic process;cellular metabolic process;cellular process;cellular protein metabolic process;cellular response to stimulus;detection of abiotic stimulus;detection of external stimulus;detection of light stimulus;detection of stimulus;macromolecule metabolic process;macromolecule modification;metabolic process;multicellular organismal process;neurol…		7	22.9	37.254	0.110197	Q6P981	Opsin 1 (Cone pigments), short-wave-sensitive 1 OS=Da	opn1sw1
-1.59			Adherens junction;Arrhythmogenic right ventricular cardiomyopathy (ARVC);Bacterial invasion of epithelial cells;Dilated cardiomyopathy;Focal adhesion;Hypertrophic cardiomyopathy (HCM);Leukocyte transendothelial migration;Pathogenic Escherichia coli infection;Phagosome;Phototransduction - fly;Regulation of actin cytoskeleton;Shigellosis;Tight junction;Vibrio cholerae infection;Viral myocarditis	25	65.9	41.752	0.110271	A8WG05	Unchar	actb2
1.57		cellular macromolecule metabolic process;cellular metabolic process;cellular process;cellular protein metabolic process;establishment of localization;establishment of localization in cell;intracellular transport;macromolecule metabolic process;macromolecule modification;metabolic process;peptidyl-amino acid modification;peptidyl-proline modification;primary metabolic process;protein folding;prote…		1	1.8	66.511	0.110593	F1QCK7	Uncharacterized protein (Fragment)	si:ch1073-55a19.2
-1.971		amine metabolic process;carboxylic acid metabolic process;cellular amine metabolic process;cellular amino acid metabolic process;cellular ketone metabolic process;cellular metabolic process;cellular nitrogen compound metabolic process;cellular process;cysteine metabolic process;metabolic process;nitrogen compound metabolic process;organic acid metabolic process;oxoacid metabolic process;primary m…	Sulfur relay system;Thiamine metabolism	1	1.8	50.228	0.111309	Q1LYQ9	NFS1 nitrogen fixation 1 (S. cerevisiae)	nfs1
1.637		biological regulation;cellular process;cellular response to stimulus;regulation of biological process;regulation of cellular process;response to stimulus;signal transduction		5	3.5	206	0.111382	A3QJV8	Uncharacterized protein (Fragment)	mllt4
1.756				20	28.8	74.189	0.111424	Q7T1R2	Uncharacterized protein	tgfbi
-3.162		establishment of localization;establishment of protein localization;protein transport;transport	Protein processing in endoplasmic reticulum	5	3.9	145.52	0.111436	B8A4D7	Uncharacterized protein	rrbp1a
-1.619		anatomical structure development;anatomical structure morphogenesis;blood vessel lumenization;developmental process;endoderm development;endothelial tube morphogenesis;epithelial tube morphogenesis;morphogenesis of an endothelium;morphogenesis of an epithelium;tissue development;tissue morphogenesis;tube morphogenesis	Leukocyte transendothelial migration;Measles;Regulation of actin cytoskeleton	10	17.3	68.032	0.111674	Q66I42	L	msna
1.171				2	12.1	21.223	0.11217	B0UYP0	Uncharacterized protein (Fragment)	si:dkey-57a22.15
1.446				7	31.9	29.102	0.112477	A3KP44	Zgc:162938 protein	prdx4
-1.337		biological regulation;cell redox homeostasis;cellular homeostasis;cellular process;glycerol ether metabolic process;homeostatic process;metabolic process;organic ether metabolic process;regulation of biological process;regulation of biological quality;regulation of cellular process;small molecule metabolic process		7	21.8	48.008	0.112519	Q90WA5	Pdip5 protein	pdip5
1.406			Alzheimer's disease;Amyotrophic lateral sclerosis (ALS);Apoptosis;Axon guidance;B cell receptor signaling pathway;Calcium signaling pathway;ko05152;Long-term potentiation;MAPK signaling pathway;Natural killer cell mediated cytotoxicity;Oocyte meiosis;Osteoclast differentiation;T cell receptor signaling pathway;VEGF signaling pathway;Wnt signaling pathway	4	9.4	56.483	0.113641	A3KGZ6	Serine/threonine-protein phosphatase	ppp3cca
-2.374				4	11.8	46.477	0.113808	F1QH34	Eif4a3 protein	eif4a3
1.803				6	6.8	108.28	0.11417	E9QG66	Uncharacterized protein	emc1
-1.907			RNA transport	14	33.3	46.253	0.11461	Q802C9	Eukaryotic translation initiation factor 4A, isoform 1A	eif4a1a
1.104			Bacterial invasion of epithelial cells	2	7.5	30.941	0.114869	Q5PR31	Uncharacterized protein	cd2ap
-1.282				1	2.3	44.867	0.114977	A9JTF6	Uncharacterized protein	zgc:175096
1.703		biological regulation;cellular process;cellular response to stimulus;intracellular signal transduction;regulation of biological process;regulation of cellular process;response to stimulus;signal transduction		3	4.4	77.899	0.114994	E7F4L5	Uncharacterized protein	BX005175.1
-1.392		biological regulation;regulation of biological process;regulation of biosynthetic process;regulation of cellular biosynthetic process;regulation of cellular macromolecule biosynthetic process;regulation of cellular metabolic process;regulation of cellular process;regulation of gene expression;regulation of macromolecule biosynthetic process;regulation of macromolecule metabolic process;regulation…		2	2.7	66.121	0.115123	H9GXV4	Uncharacterized protein	LOC563292
1.339		carbohydrate metabolic process;metabolic process;primary metabolic process		10	11.5	104.13	0.115257	B3DIZ3	Uncharacterized protein	zgc:171967
-2.245				9	22.1	46.817	0.116362	F1R166	Eukaryotic translation initiation factor 4A, isoform 2	eif4a2
2.718				2	3	81.269	0.116675	F1Q9B7	Uncharacterized protein	mroh1
-1.381		ATP biosynthetic process;ATP metabolic process;biosynthetic process;cellular biosynthetic process;cellular metabolic process;cellular nitrogen compound biosynthetic process;cellular nitrogen compound metabolic process;cellular process;heterocycle biosynthetic process;heterocycle metabolic process;metabolic process;nitrogen compound metabolic process;nucleobase-containing compound biosynthetic pro…		16	18.9	112.96	0.116851	Q503J4	Na+/K+ ATPase alpha subunit isoform 3	atp1a1a.2
1.692		biological regulation;cellular macromolecule metabolic process;cellular metabolic process;cellular process;cellular protein metabolic process;cellular response to stimulus;detection of abiotic stimulus;detection of external stimulus;detection of light stimulus;detection of stimulus;macromolecule metabolic process;macromolecule modification;metabolic process;multicellular organismal process;neurol…		2	4.5	39.879	0.117155	Q7SZY0	Opsin 1 (Cone pigments), long-wave-sensitive, 1	opn1lw1
1.257		10-formyltetrahydrofolate catabolic process;10-formyltetrahydrofolate metabolic process;aromatic compound catabolic process;biosynthetic process;catabolic process;cellular aromatic compound metabolic process;cellular catabolic process;cellular metabolic process;cellular nitrogen compound catabolic process;cellular nitrogen compound metabolic process;cellular process;coenzyme catabolic process;coe…	One carbon pool by folate	9	10.8	101.56	0.117954	E7EXW7	Uncharacterized protein	aldh1l2
-2.568		establishment of localization;establishment of localization in cell;establishment of protein localization;intracellular protein transport;intracellular transport;nuclear import;nuclear transport;nucleocytoplasmic transport;protein import;protein import into nucleus;protein targeting;protein transport;transport		3	2.3	148.17	0.118295	E7EZK4	LOC571089 protein (Fragment)	tpra
-1.766		cellular component assembly;cellular component assembly at cellular level;cellular component organization;cellular component organization at cellular level;cellular component organization or biogenesis;cellular component organization or biogenesis at cellular level;cellular macromolecular complex assembly;cellular macromolecular complex subunit organization;cellular process;cellular protein compl…		21	52.5	49.646	0.118512	F1R4K1	Zgc:153426	wu:fj41e11
-5.036				72	32.2	222.84	0.118565	F1QVX3	Uncharacterized protein	myhb
1.39				2	1.6	133.01	0.118763	E7F3D3	Uncharacterized protein	tbcd
1.526		cellular macromolecule metabolic process;cellular metabolic process;cellular process;cellular protein metabolic process;dephosphorylation;macromolecule metabolic process;macromolecule modification;metabolic process;peptidyl-tyrosine dephosphorylation;phosphate-containing compound metabolic process;phosphorus metabolic process;primary metabolic process;protein dephosphorylation;protein metabolic p…		1	1	130.32	0.118954	F1QBI4	Uncharacterized protein (Fragment)	ptprk
1.233		apoptosis;cell death;cellular process;death;macromolecule metabolic process;metabolic process;primary metabolic process;programmed cell death;protein metabolic process;proteolysis		1	3.9	22.648	0.11902	F1QDH1	Caspase 3, apoptosis-related cysteine protease a OS=Da	casp3a
1.55		biological regulation;cellular component organization;cellular component organization at cellular level;cellular component organization or biogenesis;cellular component organization or biogenesis at cellular level;cellular macromolecule metabolic process;cellular metabolic process;cellular process;cellular protein metabolic process;chromatin modification;chromatin organization;chromosome organiza…		8	9	91.831	0.119589	F6NIA2	Aof2 protein (Fragment)	kdm1a
-1.527				8	22.2	46.134	0.12	A9JT29	RNA binding motif protein 4.1	rbm4.1
1.49			Spliceosome	37	19.1	243.98	0.120023	B0S754	Uncharacterized protein	si:ch211-251j10.5
-1.413		alcohol catabolic process;alcohol metabolic process;carbohydrate catabolic process;carbohydrate metabolic process;catabolic process;cellular carbohydrate catabolic process;cellular carbohydrate metabolic process;cellular metabolic process;cellular process;generation of precursor metabolites and energy;glucose catabolic process;glucose metabolic process;glycolysis;hexose catabolic process;hexose m…	Carbon fixation in photosynthetic organisms;Glycolysis / Gluconeogenesis	9	26.9	44.69	0.120154	Q7ZV29	Phosphoglycerate kinase	pgk1
1.248			Cysteine and methionine metabolism	11	6.9	168.8	0.120194	Q8QGB8	Cytosine-specific methyltransferase OS=Danio	dnmt1
1.177		acetyl-CoA catabolic process;acetyl-CoA metabolic process;catabolic process;cellular catabolic process;cellular metabolic process;cellular process;coenzyme catabolic process;coenzyme metabolic process;cofactor catabolic process;cofactor metabolic process;metabolic process;tricarboxylic acid cycle		22	21.6	115.67	0.120661	B8JI08	LOC564552 protein (Fragment)	ogdha
-1.526		biosynthetic process;cellular biosynthetic process;cellular macromolecule biosynthetic process;cellular macromolecule metabolic process;cellular metabolic process;cellular process;cellular protein metabolic process;macromolecule biosynthetic process;macromolecule metabolic process;metabolic process;primary metabolic process;protein metabolic process;translation		12	48.4	18.236	0.121625	E9QIR9	QM protein	rpl10
1.203			Spliceosome	5	11.9	32.265	0.122044	Q6DHJ0	Uncharacterized protein	srsf5b
1.553				11	59.5	21.203	0.122268	A6H8Q4	Uncharacterized protein	si:ch211-212n6.8
-1.621		biosynthetic process;cellular biosynthetic process;cellular metabolic process;cellular nitrogen compound biosynthetic process;cellular nitrogen compound metabolic process;cellular process;metabolic process;nitrogen compound metabolic process;nucleobase-containing compound biosynthetic process;nucleobase-containing compound metabolic process;nucleobase-containing small molecule metabolic process;n…	Pentose phosphate pathway;Purine metabolism	6	22.1	32.661	0.122298	Q6NYR9	Phosphoribosyl pyrophosphate synthetase 1A OS=D	prps1a
1.282				10	46.8	21.316	0.123145	A7E2K7	Uncharacterized protein	crygm2d12
-2.532			Porphyrin and chlorophyll metabolism	2	1.9	124.56	0.12322	Q7ZU12	Ceruloplasmin (Fragment)	cp
-1.478		amine biosynthetic process;amine metabolic process;biosynthetic process;carboxylic acid biosynthetic process;carboxylic acid metabolic process;cellular amine metabolic process;cellular amino acid biosynthetic process;cellular amino acid metabolic process;cellular biosynthetic process;cellular ketone metabolic process;cellular metabolic process;cellular modified amino acid biosynthetic process;cel…	Cysteine and methionine metabolism	4	14.4	43.289	0.123554	Q7ZW04	S-adenosylmethionine synthase	mat1a
4.396				1	17.5	9.0833	0.123956	Q6DGU4	Neural cell expressed, developmentally down-re	nedd8l
-2.185				1	2.6	47.34	0.12507	F1QEW4	Uncharacterized protein	flot1a
1.856				3	10.4	43.462	0.125081	Q6DBU4	Zgc:92380 protein	zgc:92380
2.011				2	6.7	34.077	0.12526	E7EYT8	Uncharacterized protein	CABZ01078889.1
-1.48		biosynthetic process;cellular biosynthetic process;cellular macromolecule biosynthetic process;cellular macromolecule metabolic process;cellular metabolic process;cellular process;cellular protein metabolic process;macromolecule biosynthetic process;macromolecule metabolic process;metabolic process;primary metabolic process;protein metabolic process;translation		5	21.1	23.234	0.125607	H7BWW6	Ribosomal protein L19	rpl19
-11.778				1	0.4	232.71	0.125797	F1RAD2	Uncharacterized protein	LOC561852
1.316				1	4.2	27.227	0.125937	H9GYE2	Uncharacterized protein (Fragment)
2.19		biological regulation;cellular macromolecule metabolic process;cellular metabolic process;cellular process;cellular protein metabolic process;macromolecule metabolic process;macromolecule methylation;macromolecule modification;metabolic process;methylation;one-carbon metabolic process;primary metabolic process;protein alkylation;protein metabolic process;protein methylation;protein modification p…	Cell cycle - yeast;RNA transport	6	10.1	71.89	0.126158	Q503E3	Novel protein similar to human and mouse SKB1 homolog (S. pombe)	prmt5
-1.462				5	26.2	27.488	0.126415	F1QYM4	Zgc:77282	eif4h
-1.509			Protein processing in endoplasmic reticulum	2	12.9	22.667	0.126911	Q6DGJ0	Dnajc5aa protein	dnajc5aa
-2.493				2	1.8	113.92	0.127037	E7FAV9	Uncharacterized protein	mov10a
1.147				2	0.7	257.31	0.127552	Q1MSY2	Uncharacte	rif1
1.275				9	7.9	118.51	0.127565	E7FA28	Uncharacterized protein	slc12a5a
-1.319		cellular component assembly;cellular component assembly at cellular level;cellular component organization;cellular component organization at cellular level;cellular component organization or biogenesis;cellular component organization or biogenesis at cellular level;cellular macromolecular complex assembly;cellular macromolecular complex subunit organization;cellular process;cellular protein compl…	Gap junction;Pathogenic Escherichia coli infection;Phagosome	18	48.6	49.634	0.12833	Q6PE34	Uncharacterized protein	zgc:65894
1.828				1	6.6	17.557	0.129144	F1R868	Utrophin isoform G (Fragment)	utrn
1.461		biological regulation;cellular lipid metabolic process;cellular metabolic process;cellular process;cellular response to stimulus;glycerolipid metabolic process;glycerophospholipid metabolic process;inositol lipid-mediated signaling;intracellular signal transduction;lipid metabolic process;lipid modification;lipid phosphorylation;metabolic process;organophosphate metabolic process;phosphate-contai…		1	0.8	123.75	0.129198	F8W2C2	Uncharacterized protein (Fragment) OS=Danio r	zgc:158659
2.388				5	3.2	207.16	0.129575	B8A5E7	Uncharacterized protein	btaf1
1.702			Alzheimer's disease;Huntington's disease;Oxidative phosphorylation;Parkinson's disease	2	11	23.703	0.129661	Q6P0T0	NADH dehydrogenase (Ubiquinone) Fe-S protein 8, (NADH-coenzyme Q reductase)	ndufs8a
1.584		anatomical structure development;cellular process;developmental pigmentation;developmental process;establishment of localization;establishment of localization in cell;establishment of protein localization;eye development;intracellular protein transport;intracellular transport;organ development;pigmentation;protein transport;sensory organ development;transport;vesicle-mediated transport		1	1.4	100.2	0.130528	F1RCV6	Vesicle fusion protein	vps39
1.584				6	7	131.41	0.131464	F1RBK4	Uncharacterized protein	ctnnd2b
2.506		biological regulation;cell redox homeostasis;cellular homeostasis;cellular process;homeostatic process;regulation of biological process;regulation of biological quality;regulation of cellular process		1	5.8	25.381	0.132031	K7DY88	Zgc:112303	tmx4
1.236		establishment of localization;establishment of localization in cell;establishment of protein localization;intracellular protein transport;intracellular transport;protein transport;transport		3	3.1	100.68	0.132298	Q68EK8	Uncharacterized protein	tnpo2
-3.93				3	6.7	61.726	0.132342	B0S578	Uncharacterized protein	si:dkey-71c4.3
1.181		anatomical structure development;biological adhesion;biological regulation;blood vessel development;cell adhesion;cell surface receptor linked signaling pathway;cell-matrix adhesion;cell-substrate adhesion;cellular process;cellular response to stimulus;circulatory system process;developmental process;heart contraction;heart process;integrin-mediated signaling pathway;multicellular organismal proc…	Bacterial invasion of epithelial cells;Endometrial cancer;Focal adhesion;PPAR signaling pathway	4	11.9	51.063	0.133317	Q6PHD6	Integrin linked kinase	ilk
-2.359		biological regulation;cellular process;cellular response to stimulus;developmental process;multicellular organismal development;multicellular organismal process;regulation of biological process;regulation of cellular process;response to stimulus;signal transduction	Axon guidance	4	1.7	211.75	0.133701	A8IYK2	Uncharacterized protein (Fragment)	plxna1
-2.333		amine biosynthetic process;amine metabolic process;aspartate family amino acid biosynthetic process;aspartate family amino acid metabolic process;biosynthetic process;carboxylic acid biosynthetic process;carboxylic acid metabolic process;cellular amine metabolic process;cellular amino acid biosynthetic process;cellular amino acid metabolic process;cellular biosynthetic process;cellular ketone met…		8	29	44.082	0.134137	F1QU55	Betaine--homocysteine S-methyltransferase 1	bhmt
1.27				32	41.1	80.011	0.134324	A9JRA5	Uncharacterized protein	scinla
-1.549			Spliceosome	5	16.2	31.347	0.134785	Q7ZVD4	Sf3a2 protein	sf3a2
-1.604		alcohol catabolic process;alcohol metabolic process;carbohydrate catabolic process;carbohydrate metabolic process;catabolic process;cellular carbohydrate catabolic process;cellular carbohydrate metabolic process;cellular metabolic process;cellular process;generation of precursor metabolites and energy;glucose catabolic process;glucose metabolic process;glycolysis;hexose catabolic process;hexose m…		7	21.6	36.274	0.134893	Q7ZVJ4	L-lactate dehydrogenase	ldha
1.102		cellular metabolic process;cellular process;metabolic process;sulfate assimilation;sulfur compound metabolic process	Purine metabolism;Selenocompound metabolism;Sulfur metabolism	9	17.6	69.446	0.134951	Q802U9	3-phosphoadenosine 5-phosphosulfate synthase 2	papss2b
1.341			RNA transport	7	5.9	126.56	0.135619	Q7SZE9	Uncharacterized protein	nup133
-2.131			Cell cycle - yeast;Chagas disease (American trypanosomiasis);Hepatitis C;Long-term depression;Meiosis - yeast;mRNA surveillance pathway;Oocyte meiosis;TGF-beta signaling pathway;Tight junction;Wnt signaling pathway	6	11.4	65.158	0.136328	Q642H5	Protein phosphatase 2 (Formerly 2A), regulatory subunit A, beta isoform	ppp2r1b
-1.583				1	6.5	21.399	0.136752	Q568E5	No	vasp
-1.191		biosynthetic process;cellular biosynthetic process;cellular metabolic process;cellular nitrogen compound biosynthetic process;cellular nitrogen compound metabolic process;cellular process;'de novo' IMP biosynthetic process;heterocycle biosynthetic process;heterocycle metabolic process;IMP biosynthetic process;IMP metabolic process;metabolic process;nitrogen compound metabolic process;nucleobase-c…	Purine metabolism	6	15.1	47.077	0.137798	Q7ZUN6	Phosphoribosylaminoimidazole carboxylase, phosphoribosylaminoimidazole succinocarboxamide synthetase	paics
1.533				3	11.6	41.426	0.138031	E7EYC0	Uncharacterized protein	CABZ01089777.1
1.351			Other types of O-glycan biosynthesis	16	17.6	116.55	0.139049	Q5GA11	O-linked N-acetylglucosamine (GlcNAc) transferase (UDP-N-acetylglucosamine:polypeptide-N-acetylglucosaminyl transferase)	ogt.1
1.589		cellular macromolecule metabolic process;cellular metabolic process;cellular nitrogen compound metabolic process;cellular process;macromolecule metabolic process;metabolic process;nitrogen compound metabolic process;nucleic acid metabolic process;nucleobase-containing compound metabolic process;primary metabolic process;RNA metabolic process		7	4.7	130.35	0.139076	E7F4I4	Uncharacterized protein	CABZ01085054.1
-2.428		cellular component assembly;cellular component assembly at cellular level;cellular component organization;cellular component organization at cellular level;cellular component organization or biogenesis;cellular component organization or biogenesis at cellular level;cellular macromolecular complex assembly;cellular macromolecular complex subunit organization;cellular process;chromatin organization…	Systemic lupus erythematosus	10	28.6	39.864	0.139743	Q4V914	Histone H2A	h2afy2
-25.274		cellular component assembly;cellular component assembly at cellular level;cellular component organization;cellular component organization at cellular level;cellular component organization or biogenesis;cellular component organization or biogenesis at cellular level;cellular macromolecular complex assembly;cellular macromolecular complex subunit organization;cellular process;chromatin organization…		12	33.1	16.9	0.14025	Q6DH38	Uncharacterized protein	zgc:110216
-1.54			Spliceosome	7	34	28.017	0.140306	Q6NXE0	Zgc:77449 protein	srsf9
-2.052				10	23.8	41.227	0.140701	A3KPI6	Uncharacterized protein	si:ch211-288g17.3
-1.85		biological regulation;cell redox homeostasis;cellular homeostasis;cellular macromolecule metabolic process;cellular metabolic process;cellular process;cellular protein metabolic process;glycerol ether metabolic process;homeostatic process;macromolecule metabolic process;metabolic process;organic ether metabolic process;primary metabolic process;protein folding;protein metabolic process;regulation…		6	8.9	72.466	0.140812	Q1ECX9	Protein disulfide isomerase associated 4	pdia4
-1.56				5	9.4	47.736	0.140854	E9QC86	Retinoblastoma binding protein 4, like	rbb4l
-1.75		cellular macromolecule metabolic process;cellular metabolic process;cellular nitrogen compound metabolic process;cellular process;macromolecule metabolic process;metabolic process;nitrogen compound metabolic process;nucleic acid metabolic process;nucleobase-containing compound metabolic process;primary metabolic process;RNA metabolic process		4	2	179.36	0.141061	F1QX94	Uncharacterized protein (Fragment)	eif4g3b
1.445		anatomical structure development;biological regulation;biosynthetic process;cation homeostasis;cell differentiation;cellular biosynthetic process;cellular cation homeostasis;cellular chemical homeostasis;cellular developmental process;cellular homeostasis;cellular ion homeostasis;cellular iron ion homeostasis;cellular macromolecule biosynthetic process;cellular macromolecule metabolic process;cel…	Endocytosis;Hematopoietic cell lineage;Phagosome	5	7.7	84.996	0.141378	Q5MPX4	Transferrin receptor 1a	tfr1a
1.992		carboxylic acid metabolic process;cellular ketone metabolic process;cellular metabolic process;cellular process;dicarboxylic acid metabolic process;malate metabolic process;metabolic process;organic acid metabolic process;oxoacid metabolic process;small molecule metabolic process		4	9.1	64.98	0.141384	Q6DBY1	Malic enzyme	me2
1.871				2	2.2	118.01	0.141742	E9QIK9	E3 ubiquitin-protein ligase TRIM33	trim33
-1.171				7	14.2	39.055	0.141821	Q6NW62	Uncharacterized protein	khdrbs1b
-1.357			Cell cycle;Neurotrophin signaling pathway;Oocyte meiosis	6	21.1	28.307	0.14209	E7F354	Tyrosine 3-monooxygenase/tryptophan 5-monooxygenase activation protein, the	ywhag2
-1.492				15	30.4	48.947	0.142414	Q803W0	DEAD (Asp-Glu-Ala-Asp) box polypeptide 39b	ddx39ab
-3.18		cellular component assembly;cellular component assembly at cellular level;cellular component organization;cellular component organization at cellular level;cellular component organization or biogenesis;cellular component organization or biogenesis at cellular level;cellular macromolecular complex assembly;cellular macromolecular complex subunit organization;cellular process;chromatin organization…		15	47.6	17.103	0.142552	E9QG44	Uncharacterized protein
1.088				2	1.5	120.09	0.142611	F1QZB9	Uncharacterized protein	magi1b
1.42		acetyl-CoA biosynthetic process;acetyl-CoA biosynthetic process from pyruvate;acetyl-CoA metabolic process;biosynthetic process;carboxylic acid metabolic process;cellular biosynthetic process;cellular ketone metabolic process;cellular metabolic process;cellular process;coenzyme biosynthetic process;coenzyme metabolic process;cofactor biosynthetic process;cofactor metabolic process;detection of ab…	Citrate cycle (TCA cycle);Glycolysis / Gluconeogenesis;Pyruvate metabolism	6	13.3	69.267	0.142817	Q804C3	Dihydrolipoamide S-acetyltransferase (E2 component of pyruvate dehydrogenase complex)	dlat
1.779				1	1	135.31	0.142963	B7ZCZ2	Uncharacterized protein	lyst
1.459				4	5.7	75.922	0.143412	E7F351	Uncharacterized protein	acsl6
-2.755		cell cycle process;cellular component organization;cellular component organization at cellular level;cellular component organization or biogenesis;cellular component organization or biogenesis at cellular level;cellular macromolecule metabolic process;cellular metabolic process;cellular nitrogen compound metabolic process;cellular process;cellular response to stimulus;cellular response to stress;…	Cell cycle;Cell cycle - yeast;Meiosis - yeast;Oocyte meiosis	12	9.4	143.14	0.143465	Q6DRM9	Uncharacterized protein	smc1al
-1.692		biosynthetic process;cellular biosynthetic process;cellular macromolecule biosynthetic process;cellular macromolecule metabolic process;cellular metabolic process;cellular process;cellular protein metabolic process;macromolecule biosynthetic process;macromolecule metabolic process;metabolic process;primary metabolic process;protein metabolic process;translation	Ribosome	5	20.1	22.948	0.143496	Q8JHH3	Zgc:153322	rps5
1.265		alcohol metabolic process;ethanol metabolic process;ethanol oxidation;metabolic process;oxidation-reduction process;primary alcohol metabolic process;small molecule metabolic process		5	11.2	40.046	0.14424	Q90XD4	Alcohol dehydrogenase 5	adh5
-1.171				2	12.6	16.103	0.144454	Q7T1B1	Hemoglobin beta embryonic-3	hbbe3
-1.918		biological regulation;cell redox homeostasis;cellular homeostasis;cellular process;glycerol ether metabolic process;homeostatic process;metabolic process;organic ether metabolic process;regulation of biological process;regulation of biological quality;regulation of cellular process;small molecule metabolic process		14	26.8	51.135	0.145063	F1QUR3	Sb:cb825 protein (Fragment)	pdia3
1.127				2	4.3	48.348	0.145127	Q6P0I5	Lrrc17 (Fragment)	lrrc17
1.194			Lysine biosynthesis;Lysine degradation	3	3.9	104.14	0.145844	E7FD66	Uncharacterized protein	aass
-1.905		ATP biosynthetic process;ATP metabolic process;ATP synthesis coupled proton transport;biosynthetic process;cation transport;cellular biosynthetic process;cellular metabolic process;cellular nitrogen compound biosynthetic process;cellular nitrogen compound metabolic process;cellular process;energy coupled proton transport, down electrochemical gradient;establishment of localization;heterocycle bio…	Alzheimer's disease;Huntington's disease;Oxidative phosphorylation;Parkinson's disease	2	8.7	28.17	0.146162	Q5XJJ3	Uncharacterized protein	atp5f1
-1.389			Spliceosome	11	12.9	85.13	0.146303	E7F3J2	Uncharacterized protein	hnrnpua
-1.627		alcohol catabolic process;alcohol metabolic process;carbohydrate catabolic process;carbohydrate metabolic process;catabolic process;cellular carbohydrate catabolic process;cellular carbohydrate metabolic process;cellular metabolic process;cellular process;generation of precursor metabolites and energy;glucose catabolic process;glucose metabolic process;glycolysis;hexose catabolic process;hexose m…	Carbon fixation in photosynthetic organisms;Fructose and mannose metabolism;Glycolysis / Gluconeogenesis;Pentose phosphate pathway	9	33.5	39.74	0.146497	Q803Q7	Fructose-bisphosphate aldolase	aldoaa
-1.282				2	8.8	24.295	0.146515	H9GXP0	Zgc:154064 protein	zgc:154064
-1.929				9	27.3	35.572	0.147407	Q9PTK4	Hug protein	hug
-1.832			Prion diseases	6	10.5	61.668	0.147618	Q5RKM3	Uncharacterized protein	stip1
-3.235				1	4.1	27.183	0.1482	Q1LXX9	Si:ch211-160d20.4	ttc9b
-2.464		alcohol catabolic process;alcohol metabolic process;carbohydrate catabolic process;carbohydrate metabolic process;catabolic process;cellular carbohydrate catabolic process;cellular carbohydrate metabolic process;cellular metabolic process;cellular process;generation of precursor metabolites and energy;glucose catabolic process;glucose metabolic process;glycolysis;hexose catabolic process;hexose m…	Glycolysis / Gluconeogenesis;Methane metabolism;RNA degradation	9	20.3	47.472	0.148673	Q6TH14	Uncharacterized protein (Fragment)	eno3
-2.01		cell cycle process;cellular component organization;cellular component organization at cellular level;cellular component organization or biogenesis;cellular component organization or biogenesis at cellular level;cellular process;chromosome organization;mitotic sister chromatid cohesion;organelle organization;sister chromatid cohesion	Cell cycle;Cell cycle - yeast;Meiosis - yeast;Oocyte meiosis	7	6.7	141.53	0.149463	Q803N2	Smc3 protein	smc3
-1.545				1	9.5	12.086	0.149828	E9QEK9	Ag1	zgc:165571
-1.531		biosynthetic process;cellular biosynthetic process;cellular metabolic process;cellular nitrogen compound biosynthetic process;cellular nitrogen compound metabolic process;cellular process;metabolic process;nitrogen compound metabolic process;nucleobase-containing compound biosynthetic process;nucleobase-containing compound metabolic process;nucleobase-containing small molecule metabolic process;n…	Pentose phosphate pathway;Purine metabolism	6	20.8	34.8	0.149849	Q08CA5	Phosphoribosyl pyrophosphate synthetase 1B	prps1b
-4.248				1	17.1	7.915	0.149906	Q3B732	Zgc:123210 protein	hmgn2
-7.85				110	49.9	222.16	0.150166	B8A561	Uncharacterized protein	myhz1.2
-1.745				2	1.8	121.07	0.150401	F1QV64	Uncharacterized protein	ubap2
-1.64		cellular macromolecule metabolic process;cellular metabolic process;cellular process;cellular protein metabolic process;macromolecule metabolic process;metabolic process;primary metabolic process;protein folding;protein metabolic process;response to chemical stimulus;response to hypoxia;response to oxygen levels;response to stimulus;response to stress		12	24	56.973	0.150794	Q6PH46	T-complex protein 1 subunit delta	cct4
-1.604				2	18.5	14.292	0.151166	A5WWG5	Splicing factor, arginine/serine-rich 3	srsf3b
-1.689		macromolecule metabolic process;metabolic process;primary metabolic process;protein metabolic process;proteolysis;proteolysis involved in cellular protein catabolic process		1	5.2	22.864	0.151319	E9QJ03	Proteasome subunit beta type	psmb7
3.485				13	84.4	21.199	0.151481	Q15I84	Crystallin, gamma M2d5	crygm2d5
-2.312		biosynthetic process;cellular biosynthetic process;cellular macromolecule biosynthetic process;cellular macromolecule metabolic process;cellular metabolic process;cellular process;cellular protein metabolic process;macromolecule biosynthetic process;macromolecule metabolic process;metabolic process;primary metabolic process;protein metabolic process;translation	Ribosome	2	18.9	14.689	0.151636	Q32Q51	Uncharacterized protein	rpl22
2.018				3	4.7	74.24	0.151703	B3DH18	Fibulin-1	fbln1
1.357		carbohydrate metabolic process;metabolic process;primary metabolic process	N-Glycan biosynthesis;Protein processing in endoplasmic reticulum	14	16	106.78	0.151925	H9GXV0	Uncharacterized protein	LOC100334924
1.361		anatomical structure morphogenesis;cellular component organization;cellular component organization at cellular level;cellular component organization or biogenesis;cellular component organization or biogenesis at cellular level;cellular process;developmental process;embryonic morphogenesis;epiboly involved in gastrulation with mouth forming second;morphogenesis of an epithelial sheet;morphogenesis…		1	8.5	15.537	0.152262	B3DFP9	Uncharacterized protein	apoa2
-1.792		cellular macromolecule metabolic process;cellular metabolic process;cellular nitrogen compound metabolic process;cellular process;DNA conformation change;DNA duplex unwinding;DNA geometric change;DNA metabolic process;macromolecule metabolic process;metabolic process;nitrogen compound metabolic process;nucleic acid metabolic process;nucleobase-containing compound metabolic process;primary metabol…	Wnt signaling pathway	3	5.7	50.38	0.153546	Q6TGU6	RuvB-like 1	ruvbl1
1.613		biosynthetic process;cellular biosynthetic process;cellular macromolecule biosynthetic process;cellular macromolecule metabolic process;cellular metabolic process;cellular nitrogen compound metabolic process;cellular process;DNA metabolic process;DNA replication;macromolecule biosynthetic process;macromolecule metabolic process;metabolic process;nitrogen compound metabolic process;nucleic acid me…		5	6	89.966	0.153564	F1R2K9	Ribonucleoside-diphosphate reductase	rrm1
-2.321		cellular macromolecule metabolic process;cellular metabolic process;cellular nitrogen compound metabolic process;cellular process;macromolecule metabolic process;macromolecule modification;metabolic process;nitrogen compound metabolic process;nucleic acid metabolic process;nucleobase-containing compound metabolic process;primary metabolic process;pseudouridine synthesis;RNA metabolic process;RNA …	Ribosome biogenesis in eukaryotes	4	9.1	55.789	0.153646	Q7ZUT3	Dyskeratosis congenita 1, dyskerin	dkc1
-2.77		biosynthetic process;cellular biosynthetic process;cellular macromolecule biosynthetic process;cellular macromolecule metabolic process;cellular metabolic process;cellular process;cellular protein metabolic process;macromolecule biosynthetic process;macromolecule metabolic process;metabolic process;primary metabolic process;protein metabolic process;translation		14	38.1	30.541	0.154481	Q567N5	60S ribosomal protein L6	rpl6
1.819				2	2	111.09	0.154891	F1QUN0	Rumba zinc finger protein	znf574
1.62				27	12.1	247.3	0.155064	U3JAV8	Carbamoyl-phosphate synthetase 2, aspartate transcarbamylase, and dihydr
1.482		cellular lipid metabolic process;cellular metabolic process;cellular process;dephosphorylation;glycerolipid metabolic process;glycerophospholipid metabolic process;lipid metabolic process;lipid modification;metabolic process;organophosphate metabolic process;phosphate-containing compound metabolic process;phosphatidylinositol dephosphorylation;phosphatidylinositol metabolic process;phospholipid d…		2	3.5	52.917	0.155254	F1Q6S0	Zgc:162883 protein	zgc:162883
-2.154		ATP biosynthetic process;ATP hydrolysis coupled proton transport;ATP metabolic process;ATP synthesis coupled proton transport;biosynthetic process;cation transport;cellular biosynthetic process;cellular metabolic process;cellular nitrogen compound biosynthetic process;cellular nitrogen compound metabolic process;cellular process;energy coupled proton transport, against electrochemical gradient;en…	Alzheimer's disease;Huntington's disease;Oxidative phosphorylation;Parkinson's disease	25	44.6	59.743	0.155262	Q08BA1	Mitochondrial ATP synthase alpha chain (Fragment)	atp5a1
1.55		cellular macromolecule metabolic process;cellular metabolic process;cellular process;cellular protein metabolic process;macromolecule metabolic process;macromolecule modification;metabolic process;primary metabolic process;protein metabolic process;protein modification by small protein conjugation;protein modification by small protein conjugation or removal;protein modification process;protein ub…		15	3.7	488.24	0.157655	F1QL68	Uncharacterized protein	huwe1
1.322				7	6	121.04	0.157705	F1QGT2	Uncharacterized protein (Fragment)	LOC798983
-2.051		biosynthetic process;cellular biosynthetic process;cellular macromolecule biosynthetic process;cellular macromolecule metabolic process;cellular metabolic process;cellular process;cellular protein metabolic process;macromolecule biosynthetic process;macromolecule metabolic process;metabolic process;primary metabolic process;protein metabolic process;translation		11	42.1	17.257	0.157874	F1Q9T9	Ribosomal protein L23a	rpl23a
1.795		biological adhesion;biological regulation;cell adhesion;cell junction assembly;cell junction organization;cell motility;cell surface receptor linked signaling pathway;cell-matrix adhesion;cell-substrate adhesion;cell-substrate junction assembly;cellular component assembly;cellular component assembly at cellular level;cellular component movement;cellular component organization;cellular component o…	Arrhythmogenic right ventricular cardiomyopathy (ARVC);Dilated cardiomyopathy;ECM-receptor interaction;Focal adhesion;Hypertrophic cardiomyopathy (HCM);Regulation of actin cytoskeleton	1	0.6	210.62	0.158634	Q4U0S1	Integrin beta	itgb4
-1.363		macromolecule metabolic process;metabolic process;primary metabolic process;protein metabolic process;proteolysis	Complement and coagulation cascades;Neuroactive ligand-receptor interaction;Staphylococcus aureus infection	5	6.1	91.635	0.15928	Q6PBA6	Plasminogen (Fragment)	plg
-1.99				2	5.5	41.298	0.159464	Q3B7H4	Ubtf protein (Fragment)	ubtf
-2.247			Tight junction;Viral myocarditis	103	47.8	222.2	0.159626	Q508P7	Uncharacterized protein	myhc4
1.26		establishment of localization;transport		4	11.8	39.893	0.159727	Q6PC47	Uncharacterized protein (Fragment)	slc25a3a
-1.156		biological regulation;cellular process;cellular response to stimulus;intracellular signal transduction;regulation of biological process;regulation of cellular process;response to stimulus;signal transduction;small GTPase mediated signal transduction	Pancreatic cancer;Pathways in cancer	2	10.1	23.463	0.160117	Q6DC92	Uncharacterized protein	ralba
-1.142		biological regulation;cellular process;cellular response to stimulus;intracellular signal transduction;regulation of biological process;regulation of cellular process;regulation of Ras protein signal transduction;regulation of response to stimulus;regulation of Rho protein signal transduction;regulation of signal transduction;regulation of signaling;regulation of small GTPase mediated signal tran…		2	2.5	98.983	0.160188	E7F4U1	Uncharacterized protein	arhgef2
-1.086		cellular macromolecule metabolic process;cellular metabolic process;cellular nitrogen compound metabolic process;cellular process;DNA conformation change;DNA duplex unwinding;DNA geometric change;DNA metabolic process;DNA-dependent DNA replication initiation;macromolecule metabolic process;metabolic process;nitrogen compound metabolic process;nucleic acid metabolic process;nucleobase-containing c…		8	14.2	79.149	0.160388	Q8JH75	MCM5 mini	mcm5
-2.944				8	23.5	35.922	0.160832	Q9PTK5	Uncharacterized protein	elavl1
1.599		amine biosynthetic process;amine metabolic process;anatomical structure morphogenesis;biosynthetic process;carboxylic acid biosynthetic process;carboxylic acid metabolic process;cell differentiation;cellular amine metabolic process;cellular amino acid biosynthetic process;cellular amino acid metabolic process;cellular biosynthetic process;cellular developmental process;cellular ketone metabolic p…		3	6	74.103	0.160928	Q45NF9	Lengsin, lens protein with glutamine synthetase domain	lgsn
1.963		catabolic process;cellular catabolic process;cellular macromolecule catabolic process;cellular macromolecule metabolic process;cellular metabolic process;cellular process;macromolecule catabolic process;macromolecule metabolic process;metabolic process;modification-dependent macromolecule catabolic process;modification-dependent protein catabolic process;primary metabolic process;protein metaboli…		6	2.7	290.24	0.161063	Q4FE55	Uncharacterized protein	usp9
-2.835				2	8.8	25.017	0.161362	Q6TGN4	Galectin (Fragment) OS=Da	lgals3l
-2.19				5	14	45.002	0.161582	F1R133	Uncharacterized	elavl4
-1.416		anatomical structure development;developmental process;embryonic organ development;notochord development;organ development	Amoebiasis;ECM-receptor interaction;Focal adhesion;Protein digestion and absorption	12	9.1	142.22	0.161833	Q2LDA1	Col2a1a protein	col2a1a
-1.963				3	9.3	31.054	0.162387	F1Q7J7	Uncharacterized protein (Fragment) OS=Danio r	map2
-2.303		biosynthetic process;cellular biosynthetic process;cellular macromolecule biosynthetic process;cellular macromolecule metabolic process;cellular metabolic process;cellular process;cellular protein metabolic process;macromolecule biosynthetic process;macromolecule metabolic process;metabolic process;primary metabolic process;protein metabolic process;translation	Ribosome	5	36.3	15.813	0.162531	Q24JV1	Uncharacterized protein	rpl32
1.306		macromolecule metabolic process;metabolic process;primary metabolic process;protein metabolic process;proteolysis		5	9	78.223	0.162574	Q6DG44	Uncharacterized protein	capn9
-2.574		catabolic process;cellular catabolic process;cellular metabolic process;cellular nitrogen compound catabolic process;cellular nitrogen compound metabolic process;cellular process;GTP catabolic process;GTP metabolic process;heterocycle catabolic process;heterocycle metabolic process;metabolic process;nitrogen compound metabolic process;nucleobase-containing compound catabolic process;nucleobase-co…		2	1.7	137.9	0.1628	F1QB47	Uncharacterized protein	eif5b
-2.323		biosynthetic process;cellular biosynthetic process;cellular macromolecule biosynthetic process;cellular macromolecule metabolic process;cellular metabolic process;cellular process;cellular protein metabolic process;macromolecule biosynthetic process;macromolecule metabolic process;metabolic process;primary metabolic process;protein metabolic process;translation		5	45.2	13.735	0.163934	B0S6P5	60S ribosomal protein L8	rpl8
1.399				3	7.5	48.571	0.164181	Q1LXV4	Keratin, type I cytoskeletal 24	si:ch211-243g18.2
-2.32				2	1.2	184.59	0.164325	F1QJ36	Uncharacterized protein	atrx
-2.042		cellular component assembly;cellular component assembly at cellular level;cellular component organization;cellular component organization at cellular level;cellular component organization or biogenesis;cellular component organization or biogenesis at cellular level;cellular macromolecular complex assembly;cellular macromolecular complex subunit organization;cellular process;chromatin organization…		15	22.4	65.168	0.164347	E7FAZ5	Uncharacterized protein	hp1bp3
1.351				1	1.3	106.78	0.164372	F1RBS9	Uncharacterized protein	si:ch211-131e11.19
-4.18		catabolic process;cellular catabolic process;cellular metabolic process;cellular nitrogen compound catabolic process;cellular nitrogen compound metabolic process;cellular process;GTP catabolic process;GTP metabolic process;heterocycle catabolic process;heterocycle metabolic process;metabolic process;nitrogen compound metabolic process;nucleobase-containing compound catabolic process;nucleobase-co…		1	5.5	28.359	0.165085	F1QB88	Dynamin-like 120 kDa protein, mitochondrial (Fragment)	opa1
-2.408		biosynthetic process;cellular biosynthetic process;cellular macromolecule biosynthetic process;cellular macromolecule metabolic process;cellular metabolic process;cellular process;cellular protein metabolic process;macromolecule biosynthetic process;macromolecule metabolic process;metabolic process;primary metabolic process;protein metabolic process;translation		7	36.7	19.05	0.165273	F1QN76	60S ribosomal protein L18	rpl18
-1.564				1	4.2	32.151	0.165298	Q6ZM74	Uncharacterized protein	sypa
-1.736		amine metabolic process;amino acid activation;anatomical structure morphogenesis;branching morphogenesis of a tube;carboxylic acid metabolic process;cellular amine metabolic process;cellular amino acid metabolic process;cellular ketone metabolic process;cellular macromolecule metabolic process;cellular metabolic process;cellular nitrogen compound metabolic process;cellular process;developmental p…	Aminoacyl-tRNA biosynthesis	3	6.2	58.717	0.165649	Q6DRC0	Seryl-tRNA synthetase	sars
-1.608		cellular macromolecule metabolic process;cellular metabolic process;cellular process;cellular protein metabolic process;macromolecule metabolic process;metabolic process;primary metabolic process;protein folding;protein metabolic process	Antigen processing and presentation;Phagosome;Protein processing in endoplasmic reticulum	5	10.2	67.874	0.165866	Q7SYE1	Uncharacterized protein	canx
-1.96		response to stimulus;response to stress	Antigen processing and presentation;Endocytosis;MAPK signaling pathway;Measles;Protein processing in endoplasmic reticulum;Spliceosome;Toxoplasmosis	34	49.3	71.179	0.165868	Q6NYR4	Heat shock 70kDa protein 8	hspa8
-1.262		biological regulation;negative regulation of biological process;negative regulation of BMP signaling pathway;negative regulation of cell communication;negative regulation of cellular process;negative regulation of response to stimulus;negative regulation of signal transduction;negative regulation of signaling;negative regulation of transmembrane receptor protein serine/threonine kinase signaling …		1	1.2	74.653	0.166024	Q08CT0	BS69	zmynd11
1.213				18	16.8	136.7	0.166122	F1RA14	Uncharacterized protein (Fragment)
-1.448		establishment of localization;transport		6	13	53.097	0.166163	Q7ZVG3	GTPase activating protein (SH3 domain) binding protein 1	g3bp1
1.221				8	21.5	47.112	0.166309	Q504A0	Uncharacterized protein	syt5b
1.734				4	5.9	80.351	0.166423	F1Q4Q4	Uncharacterized protein	lmf2b
1.541		carbohydrate catabolic process;carbohydrate metabolic process;catabolic process;metabolic process;primary metabolic process	Amino sugar and nucleotide sugar metabolism;Galactose metabolism;Glycolysis / Gluconeogenesis;Pentose phosphate pathway;Purine metabolism;Starch and sucrose metabolism;Streptomycin biosynthesis	3	5.9	67.473	0.166877	Q6NYE3	Phosphoglucomutase 2	pgm2
-1.807		biosynthetic process;cellular biosynthetic process;cellular component biogenesis;cellular component biogenesis at cellular level;cellular component organization or biogenesis;cellular component organization or biogenesis at cellular level;cellular macromolecule biosynthetic process;cellular macromolecule metabolic process;cellular metabolic process;cellular nitrogen compound metabolic process;cel…	Insulin signaling pathway;mTOR signaling pathway;Ribosome	6	22.1	28.708	0.167386	Q6DHL6	40S ribosomal protein S6	zgc:92237
1.399			Spliceosome	13	18.1	88.39	0.168028	E7F3I8	Uncharacterized protein	dhx15
1.161		biosynthetic process;carbohydrate biosynthetic process;carbohydrate metabolic process;cellular biosynthetic process;cellular carbohydrate biosynthetic process;cellular carbohydrate metabolic process;cellular glucan metabolic process;cellular macromolecule biosynthetic process;cellular macromolecule metabolic process;cellular metabolic process;cellular polysaccharide biosynthetic process;cellular …		7	4.9	174.19	0.16867	F1QYB1	Uncharacterized protein (Fragment)	agla
1.5				1	2.8	56.523	0.168918	F1R2L0	Uncharacterized protein	cyp3c1l2
1.351				4	1.6	250.52	0.169431	F1QW70	Chromodomain-helicase-DNA-binding protein 8 (Fragment)	chd8
-1.301		biosynthetic process;cellular biosynthetic process;cellular macromolecule biosynthetic process;cellular macromolecule metabolic process;cellular metabolic process;cellular process;cellular protein metabolic process;macromolecule biosynthetic process;macromolecule metabolic process;metabolic process;primary metabolic process;protein metabolic process;translation	Ribosome	8	42.9	21.428	0.169512	Q7T1K0	Uncharacterized protein	rpl17
-1.491				3	5.1	54.746	0.169637	Q7ZU28	DEAD box RNA helicase	ddx19
-1.325		ATP catabolic process;ATP metabolic process;catabolic process;cellular catabolic process;cellular metabolic process;cellular nitrogen compound catabolic process;cellular nitrogen compound metabolic process;cellular process;heterocycle catabolic process;heterocycle metabolic process;metabolic process;nitrogen compound metabolic process;nucleobase-containing compound catabolic process;nucleobase-co…		6	7.3	95.455	0.169975	F1Q7P3	Uncharacterized protein OS=D	abcf1
-2.253		catabolic process;macromolecule catabolic process;macromolecule metabolic process;metabolic process;primary metabolic process;protein catabolic process;protein metabolic process	Proteasome	7	16.9	48.703	0.170127	Q7T3B1	Proteasome (Prosome, macropain) 26S subunit, ATPase 2	psmc2
1.535		cell maturation;cellular developmental process;cellular process;developmental maturation;developmental process;erythrocyte maturation		1	1.3	106.03	0.170267	A3KQW9	Si:ch211-129n15.3	adnp2b
2.635		biological regulation;regulation of biological process;regulation of biosynthetic process;regulation of cellular biosynthetic process;regulation of cellular macromolecule biosynthetic process;regulation of cellular metabolic process;regulation of cellular process;regulation of gene expression;regulation of macromolecule biosynthetic process;regulation of macromolecule metabolic process;regulation…		6	5.4	136.66	0.170313	Q1LYM8	SIN3 homolog B, transcription regulator (Yeast)	sin3b
1.134				1	1.5	84.967	0.170502	Q803J5	Uncharacterized protein	prkrira
1.844				3	1.7	198.84	0.170679	E7FGT5	Uncharacterized protein
-2.077		biological regulation;regulation of biological process;regulation of catabolic process;regulation of catalytic activity;regulation of macromolecule metabolic process;regulation of metabolic process;regulation of molecular function;regulation of primary metabolic process;regulation of protein catabolic process;regulation of protein metabolic process	Proteasome	7	16.3	57.921	0.171578	Q6NYV1	Proteasome (Prosome, macropain) 26S subunit, non-ATPase, 3	psmd3
-1.501			Amoebiasis;ECM-receptor interaction;Focal adhesion;Protein digestion and absorption	5	2.6	172.88	0.172199	A2RUX5	Collagen type XI alpha-1a	col11a1a
1.113				1	7.3	25.655	0.172435	Q504H1	Adenosine deaminase	adarb1a
-1.537		biological regulation;cellular process;cellular response to stimulus;intracellular signal transduction;regulation of biological process;regulation of cellular process;response to stimulus;signal transduction		2	1.2	157.63	0.172618	E9QI44	Rho-associated protein	rock2a
1.198		biological regulation;cellular macromolecule metabolic process;cellular metabolic process;cellular process;cellular protein metabolic process;cellular response to stimulus;detection of abiotic stimulus;detection of external stimulus;detection of light stimulus;detection of stimulus;macromolecule metabolic process;macromolecule modification;metabolic process;multicellular organismal process;neurol…		2	7.1	39.483	0.172908	A8E5J4	Opsin 1 (Cone pigments), short-wave-sensitive 2	opn1sw2
-1.568		catabolic process;cellular catabolic process;cellular metabolic process;cellular nitrogen compound catabolic process;cellular nitrogen compound metabolic process;cellular process;GTP catabolic process;GTP metabolic process;heterocycle catabolic process;heterocycle metabolic process;metabolic process;nitrogen compound metabolic process;nucleobase-containing compound catabolic process;nucleobase-co…	mRNA surveillance pathway	8	13.2	63.67	0.173002	Q7T358	G1 to S phase transition 1	gspt1l
-1.84		cellular macromolecule metabolic process;cellular metabolic process;cellular nitrogen compound metabolic process;cellular process;macromolecule metabolic process;metabolic process;nitrogen compound metabolic process;nucleic acid metabolic process;nucleobase-containing compound metabolic process;primary metabolic process;RNA metabolic process;RNA processing		1	1.9	68.783	0.173115	F1QE16	Uncharacterized protein	sart3
1.857			Alzheimer's disease;Calcium signaling pathway;Pancreatic secretion	14	14.5	108.93	0.173346	A0JMP4	ATPase, Ca++ transporting, cardiac muscle, fast twitch 1 like	atp2a1l
1.383				4	4.3	114.3	0.173413	E7F3A6	Uncharacterized protein	CU929230.1
1.751		establishment of localization;establishment of localization in cell;establishment of protein localization;intracellular protein transport;intracellular transport;protein transport;transport		2	1.9	110.03	0.173634	G1K2H9	Exportin-2	cse1l
-3.954		cellular metabolic process;cellular process;electron transport chain;generation of precursor metabolites and energy;metabolic process;oxidation-reduction process		2	6.2	29.748	0.174017	Q6PC48	Cytochrome b-c1 complex subunit Rieske, mitochondrial	uqcrfs1
-1.37		adult behavior;behavior;behavioral response to nicotine;cellular macromolecule metabolic process;cellular metabolic process;cellular process;cellular protein metabolic process;macromolecule metabolic process;metabolic process;multicellular organismal process;primary metabolic process;protein folding;protein metabolic process;response to alkaloid;response to chemical stimulus;response to nicotine;…		13	26	59.3	0.174825	Q7ZU96	Chaperonin containing TCP1, subunit 8 (Theta)	cct8
-2.091		establishment of localization;establishment of localization in cell;establishment of protein localization;intracellular protein transport;intracellular transport;nuclear transport;nucleocytoplasmic transport;protein transport;transport		4	4.2	97.466	0.17499	F8W2W2	Karyopherin (Importin) beta 1	kpnb1
2.543		anatomical structure formation involved in morphogenesis;biological adhesion;cell adhesion;cellular process;developmental process;multicellular organismal process;neurological system process;retina layer formation;sensory perception;sensory perception of light stimulus;system process;visual perception		8	48.9	20.768	0.175046	F8W5Z1	Retinoschisis (X-linked, juvenile) 1	rs1
2.254				1	7.3	36.89	0.175281	I3IRX8	Uncharacterized protein	rcn3
1.206				7	14.7	54.195	0.175407	F1Q8F1	Gefiltin	inab
-1.279		cellular component assembly;cellular component assembly at cellular level;cellular component organization;cellular component organization at cellular level;cellular component organization or biogenesis;cellular component organization or biogenesis at cellular level;cellular macromolecular complex assembly;cellular macromolecular complex subunit organization;cellular process;cellular protein compl…	Gap junction;Pathogenic Escherichia coli infection;Phagosome	7	14.4	52.578	0.175913	E7FC32	Uncharacterized protein	tubb1
1.239		cellular process;establishment of localization;establishment of localization in cell;establishment of protein localization;intracellular protein transport;intracellular transport;protein transport;transport;vesicle-mediated transport	Neuroactive ligand-receptor interaction	28	24.4	138.11	0.176141	Q6DRK5	Uncharacte	copa
2.152				1	0.6	207.67	0.176328	E7FCD6	Uncharacterized protein
-3.33		anatomical structure development;cellular macromolecule metabolic process;cellular metabolic process;cellular nitrogen compound metabolic process;cellular process;developmental process;DNA conformation change;DNA duplex unwinding;DNA geometric change;DNA metabolic process;DNA-dependent DNA replication initiation;macromolecule metabolic process;metabolic process;nitrogen compound metabolic process…	Cell cycle;Cell cycle - yeast;DNA replication;Meiosis - yeast	4	3.3	90.519	0.176403	Q6PH47	Uncharacterized protein	mcm3
-1.654		cellular macromolecule metabolic process;cellular metabolic process;cellular process;cellular protein metabolic process;macromolecule metabolic process;metabolic process;primary metabolic process;protein folding;protein metabolic process		12	21.6	59.394	0.176454	Q6NVI6	Chaperonin containing TCP1, subunit 5 (Epsilon)	cct5
-1.773				3	6.3	61.954	0.176478	E7F192	Uncharacterized protein	dbn1
-1.759		ATP biosynthetic process;ATP metabolic process;ATP synthesis coupled proton transport;biosynthetic process;cation transport;cellular biosynthetic process;cellular metabolic process;cellular nitrogen compound biosynthetic process;cellular nitrogen compound metabolic process;cellular process;energy coupled proton transport, down electrochemical gradient;establishment of localization;heterocycle bio…	Alzheimer's disease;Huntington's disease;Oxidative phosphorylation;Parkinson's disease	2	16.8	18.258	0.176493	Q6PC77	ATP synthase, H+ transporting, mitochondrial F0 complex, subunit d	atp5h
-2.185		cellular component biogenesis;cellular component biogenesis at cellular level;cellular component organization or biogenesis;cellular component organization or biogenesis at cellular level;cellular process;ribonucleoprotein complex biogenesis;ribosome biogenesis	Ribosome	12	36.8	30.01	0.176748	Q6PBZ1	Ribosomal protein L7a	rpl7a
-1.806		cellular process;establishment of localization;transmembrane transport;transport		1	3.8	24.444	0.176847	E9QGZ2	Translocase of outer mitochondrial membrane 40 homolog (Yeast) OS=	tomm40
-2.536			Spliceosome	6	7.2	94.264	0.17694	Q6P9Z2	DEAD (Asp-Glu-Ala-Asp) box polypeptide 23	ddx23
-1.707		biosynthetic process;cellular biosynthetic process;cellular macromolecule biosynthetic process;cellular macromolecule metabolic process;cellular metabolic process;cellular process;cellular protein metabolic process;macromolecule biosynthetic process;macromolecule metabolic process;metabolic process;primary metabolic process;protein metabolic process;translation		15	48.2	26.878	0.17696	Q6TLG8	Ribosomal protein S3	rps3
-1.849		catabolic process;macromolecule catabolic process;macromolecule metabolic process;metabolic process;primary metabolic process;protein catabolic process;protein metabolic process	Proteasome	3	7.2	45.309	0.177617	Q6IQL5	Uncharacterized protein OS=Danio reri	psmc3
-1.22		establishment of localization;establishment of localization in cell;establishment of protein localization;intracellular protein transport;intracellular transport;protein transport;transport		2	6.8	34.154	0.177965	Q6DGJ7	Uncharacterized protein	napg
1.462		biosynthetic process;cellular biosynthetic process;cellular metabolic process;cellular nitrogen compound biosynthetic process;cellular nitrogen compound metabolic process;cellular process;cofactor biosynthetic process;cofactor metabolic process;heterocycle biosynthetic process;heterocycle metabolic process;metabolic process;nitrogen compound metabolic process;porphyrin-containing compound biosynt…	Porphyrin and chlorophyll metabolism	1	4.2	51.255	0.178458	Q32LU4	Protoporphyrinogen oxidase	ppox
1.396		biological regulation;cellular process;cellular response to stimulus;regulation of biological process;regulation of cellular process;response to stimulus;signal transduction		3	9.2	39.371	0.178558	F8W470	Uncharacterized protein	sagb
-2.32		cellular component assembly;cellular component assembly at cellular level;cellular component organization;cellular component organization at cellular level;cellular component organization or biogenesis;cellular component organization or biogenesis at cellular level;cellular macromolecular complex assembly;cellular macromolecular complex subunit organization;cellular process;chromatin organization…		9	28.4	20.702	0.17892	Q568D0	Zgc:110380 protein (Fragment)	histh1l
1.391				3	18.7	24.118	0.178988	E7F569	Uncharacterized protein	sb:cb252
-1.984		cellular process		6	14.3	43.323	0.17902	Q8AW82	Novel protein similar to human proliferation-associated 2G4 protein (PA2G4)	pa2g4a
1.228		alcohol catabolic process;alcohol metabolic process;carbohydrate catabolic process;carbohydrate metabolic process;catabolic process;cellular carbohydrate catabolic process;cellular carbohydrate metabolic process;cellular metabolic process;cellular nitrogen compound metabolic process;cellular process;coenzyme metabolic process;cofactor metabolic process;glucose catabolic process;glucose metabolic …	Glutathione metabolism;Pentose phosphate pathway	7	13.8	59.695	0.17949	E7FDY7	Glucose-6-phosphate 1-dehydrogenase	g6pd
-1.275				6	26.2	39.259	0.179889	B2GP30	Aldoc protein
-1.899		catabolic process;cellular catabolic process;cellular macromolecule catabolic process;cellular macromolecule metabolic process;cellular metabolic process;cellular process;macromolecule catabolic process;macromolecule metabolic process;metabolic process;modification-dependent macromolecule catabolic process;modification-dependent protein catabolic process;primary metabolic process;protein metaboli…	Proteasome	7	21.8	29.248	0.1807	Q6DGX8	Proteasome subunit alpha type	psma1
-1.636				2	4.5	45.844	0.181145	Q8AW60	Uncharacterized protein	ivd
-2.195		cellular component assembly;cellular component assembly at cellular level;cellular component organization;cellular component organization at cellular level;cellular component organization or biogenesis;cellular component organization or biogenesis at cellular level;cellular macromolecular complex assembly;cellular macromolecular complex subunit organization;cellular process;chromatin organization…		8	49.1	11.732	0.182183	E7F225	Uncharacterized protein	zgc:163061
1.509				1	1.8	81.356	0.182693	F1Q693	Dual-specificity tyrosine-(Y)-phosphorylation regulated kinase 1	dyrk1ab
-2.523				2	16	21.97	0.182839	Q1L8S1	Uncharacterized protein	chtopa
1.518				1	1.9	71.834	0.183057	B3DLG4	Uncharacterized protein	znf280d
1.529		ATP catabolic process;ATP metabolic process;catabolic process;cellular catabolic process;cellular component movement;cellular metabolic process;cellular nitrogen compound catabolic process;cellular nitrogen compound metabolic process;cellular process;heterocycle catabolic process;heterocycle metabolic process;metabolic process;microtubule-based movement;microtubule-based process;nitrogen compound…		95	23.2	522.36	0.183342	E7F9N7	Uncharacterized protein
1.696			Pancreatic secretion;Salivary secretion;Vibrio cholerae infection	7	7.3	122.39	0.184091	C7EA90	U	slc12a2
1.32				6	8.2	73.581	0.184335	F1Q8K1	Zgc:153612	hspa12a
-2.33		catabolic process;macromolecule catabolic process;macromolecule metabolic process;metabolic process;primary metabolic process;protein catabolic process;protein metabolic process	Proteasome	8	17	49.146	0.185206	Q7ZWD1	Pr	psmc1a
1.373		metabolic process		5	3.5	139.96	0.185566	E7F6Z6	Uncharacterized protein	LOC100151110
-2.239		cellular macromolecule metabolic process;cellular metabolic process;cellular process;cellular protein metabolic process;macromolecule metabolic process;metabolic process;primary metabolic process;protein folding;protein metabolic process		8	13	57.628	0.186046	Q7ZYX4	Uncharacterized protein	cct6a
-1.461				2	4.3	42.464	0.186213	F1R6Z9	Zgc:110821	si:dkey-20i20.15
1.101			Chemokine signaling pathway;Taste transduction	3	9.4	37.033	0.187228	Q6DH55	Guanine nucleotide binding protein (G protein), beta polypeptide 3, like	gnb3a
1.475				4	10.7	56.194	0.188021	Q58EK8	Uncharacterized protein (Fragment)	lman1
-2.323				3	4.8	76.39	0.189612	F8W4Z6	NADPH--cytochrome P450 reductase (Fragment)	zgc:63480
-1.672				3	6.2	52.856	0.189858	A8KBU7	Uncharacterized protein	mybphb
-2.046		biosynthetic process;cellular biosynthetic process;cellular macromolecule biosynthetic process;cellular macromolecule metabolic process;cellular metabolic process;cellular process;cellular protein metabolic process;macromolecule biosynthetic process;macromolecule metabolic process;metabolic process;primary metabolic process;protein metabolic process;translation		7	40.5	18.254	0.189882	F8W4X6	60S ribosomal protein L13	rpl13
-1.794		biological regulation;cellular macromolecule metabolic process;cellular metabolic process;cellular process;cellular protein metabolic process;dephosphorylation;macromolecule metabolic process;macromolecule modification;metabolic process;negative regulation of biological process;negative regulation of cell communication;negative regulation of cellular process;negative regulation of response to sti…	MAPK signaling pathway	3	8.6	42.198	0.190053	Q5U386	Protein phosphatase 1A, magnesium dependent, alpha isoform	ppm1bb
-1.555				7	19.4	48.128	0.19029	T1ECV3	CUGBP Elav-like family member
1.373				5	6.2	102.02	0.190485	F1QUQ9	Uncharacterized protein (Fragment) OS=Danio re	cask
-2.717		biological regulation;regulation of biological process;regulation of cell cycle;regulation of cellular process	Ribosome	10	32.9	28.445	0.190637	Q6Q417	Ribosomal protein L7	rpl7
-2.957			Cardiac muscle contraction;Dilated cardiomyopathy;Focal adhesion;Hypertrophic cardiomyopathy (HCM);Leukocyte transendothelial migration;Regulation of actin cytoskeleton;Tight junction	5	31.4	18.865	0.19071	O93409	Uncharacterized protein	mylpfa
-3.15		cellular macromolecule metabolic process;cellular metabolic process;cellular nitrogen compound metabolic process;cellular process;macromolecule metabolic process;metabolic process;mRNA metabolic process;mRNA processing;nitrogen compound metabolic process;nucleic acid metabolic process;nucleobase-containing compound metabolic process;primary metabolic process;RNA metabolic process;RNA processing		2	5	58.323	0.190718	Q803H1	RNA binding motif protein 39a	rbm39a
-1.35		biosynthetic process;cellular biosynthetic process;cellular component organization;cellular component organization at cellular level;cellular component organization or biogenesis;cellular component organization or biogenesis at cellular level;cellular macromolecule biosynthetic process;cellular macromolecule metabolic process;cellular metabolic process;cellular nitrogen compound metabolic process…		11	13.1	89.785	0.191116	Q1ED17	Topoisomerase (DNA) I, like	top1l
1.316		ATP biosynthetic process;ATP metabolic process;biosynthetic process;cellular biosynthetic process;cellular metabolic process;cellular nitrogen compound biosynthetic process;cellular nitrogen compound metabolic process;cellular process;heterocycle biosynthetic process;heterocycle metabolic process;metabolic process;nitrogen compound metabolic process;nucleobase-containing compound biosynthetic pro…		33	37	112.7	0.191221	Q9DEU2	Uncharacterized protein	atp1a3b
1.359		biological regulation;cellular process;cellular response to stimulus;intracellular signal transduction;regulation of biological process;regulation of cellular process;response to stimulus;signal transduction		1	1.2	77.676	0.191954	Q5TZD4	Unch	prkchb
-1.448				2	2.6	133.93	0.192601	E9QF97	Protein transport protein Sec31A	sec31a
1.387		anatomical structure development;developmental process;muscle tissue development;skeletal muscle tissue development;striated muscle tissue development;tissue development		16	16.8	108.05	0.19286	F1Q6P3	Uncharacterized protein (Fragment)	col6a1
-1.363		cellular aldehyde metabolic process;cellular metabolic process;cellular process;metabolic process		1	2	55.059	0.192983	E9QH31	Aldehyde dehydrogenase	aldh3a2b
3.269				2	1	244.92	0.193185	E7F102	Uncharacterized protein	ints1
-1.491		actin cytoskeleton organization;actin filament organization;actin filament-based process;actin nucleation;Arp2/3 complex-mediated actin nucleation;biological regulation;cellular component organization;cellular component organization at cellular level;cellular component organization or biogenesis;cellular component organization or biogenesis at cellular level;cellular process;cytoskeleton organiza…		5	16.8	44.693	0.193273	F1QF15	Actin-related protein 2-B (Fragment)	actr2a
-1.589			Focal adhesion;Insulin signaling pathway;Long-term potentiation;Meiosis - yeast;Oocyte meiosis;Regulation of actin cytoskeleton;Vascular smooth muscle contraction	6	25.3	31.99	0.193404	Q7T313	Serine/threonine-protein phosphatase OS	ppp1cbl
-1.288		cell cycle;cellular process		2	4.6	27.994	0.193837	F1QW60	Uncharacterized protein	2002-09-01
-1.59		cellular process;translational initiation		3	40	6.7686	0.194322	I3ITC9	Eukaryotic translation initiation factor 3 subunit D	eif3d
-1.848		biosynthetic process;cellular biosynthetic process;cellular macromolecule biosynthetic process;cellular macromolecule metabolic process;cellular metabolic process;cellular process;cellular protein metabolic process;macromolecule biosynthetic process;macromolecule metabolic process;metabolic process;primary metabolic process;protein metabolic process;translation		2	11.6	7.6928	0.194686	D6QWY4	60S ribosomal protein L8 (Fragment)	rpl8
1.26		biological regulation;biosynthetic process;cell surface receptor linked signaling pathway;cellular biosynthetic process;cellular macromolecule biosynthetic process;cellular macromolecule metabolic process;cellular metabolic process;cellular nitrogen compound metabolic process;cellular process;cellular response to stimulus;enzyme linked receptor protein signaling pathway;macromolecule biosynthetic…		2	5	47.752	0.194818	Q8AY16	MAD homolog 3a (Drosophila)	smad3b
-1.193				5	9.7	58.628	0.194866	E9QCL4	Structure specific recognition protein 1a	ssrp1a
1.417				2	2.7	88.341	0.196119	Q5RG05	Uncharacterized protein	si:dkey-207j16.2
-1.341				5	9.4	62.887	0.19616	A9JTG2	Uncharacterized protein	col9a3
-1.362				10	39.8	25.757	0.196705	E9QJ96	14-3-3 protein beta/alpha-A	ywhaba
1.267		carbohydrate metabolic process;metabolic process;primary metabolic process		2	5.4	53.352	0.196758	F1R3F0	Zgc:158423	zgc:158423
2.407				13	24.9	60.359	0.197039	Q1LW94	Uncharacterized protein	mpp6b
-2.403		cellular component assembly;cellular component assembly at cellular level;cellular component organization;cellular component organization at cellular level;cellular component organization or biogenesis;cellular component organization or biogenesis at cellular level;cellular macromolecular complex assembly;cellular macromolecular complex subunit organization;cellular process;chromatin organization…		6	18.5	20.137	0.197341	Q503M9	Uncharacterized protein	zgc:110425
-2.145		acetyl-CoA biosynthetic process;acetyl-CoA biosynthetic process from pyruvate;acetyl-CoA metabolic process;biosynthetic process;carboxylic acid metabolic process;cellular biosynthetic process;cellular ketone metabolic process;cellular metabolic process;cellular process;coenzyme biosynthetic process;coenzyme metabolic process;cofactor biosynthetic process;cofactor metabolic process;metabolic proce…	Butanoate metabolism;Citrate cycle (TCA cycle);Glycolysis / Gluconeogenesis;Pyruvate metabolism;Valine, leucine and isoleucine biosynthesis	7	26.2	39.308	0.197516	Q7T368	Pyruvate dehydrogenase (Lipoamide) beta	pdhb
-2.213				21	10	227.55	0.197696	E9QCB1	Uncharacterized protein	evpla
1.87		cellular process;establishment of localization;establishment of localization in cell;establishment of protein localization;intracellular protein transport;intracellular transport;protein transport;transport;vesicle-mediated transport		7	7.5	107.18	0.197972	E7FBE5	Uncharacterized protein
2.021		biological regulation;cellular macromolecule metabolic process;cellular metabolic process;cellular nitrogen compound metabolic process;cellular process;DNA alkylation;DNA metabolic process;DNA methylation;DNA modification;macromolecule metabolic process;macromolecule methylation;macromolecule modification;metabolic process;methylation;nitrogen compound metabolic process;nucleic acid metabolic pro…	Cysteine and methionine metabolism	3	2.4	161.49	0.198341	Q588C3	Uncharacterized protein	dnmt3b
-2.003		response to stimulus;response to stress	Tight junction;Viral myocarditis	108	51.1	221.88	0.198855	Q6IQX1	Fast muscle-specific myosin heavy chain (Fragment)	myhz2
1.427		biological adhesion;cell adhesion;cell-matrix adhesion;cell-substrate adhesion;cellular process		4	3	150.59	0.198875	E7F6D3	Uncharacterized protein
-2.035		macromolecule metabolic process;metabolic process;primary metabolic process;protein metabolic process;proteolysis		4	10.1	48.191	0.199044	Q7SZ50	Ubiquinol-cyto	uqcrc2b
-1.885			Adherens junction;Circadian rhythm - plant;Measles;Ribosome biogenesis in eukaryotes;Tight junction;Wnt signaling pathway	6	21.9	45.44	0.199045	Q6IQV0	Casein kinase 2 alpha subunit (Fragment)	zgc:86598
1.275				7	10.8	88.825	0.199395	F6NRG0	Uncharacterized protein	col6a3
-1.705		metabolic process;oxidation-reduction process	Biosynthesis of unsaturated fatty acids;Steroid hormone biosynthesis	2	6.8	34.279	0.200355	A7MCK2	Hsd17b12a protein	hsd17b12b
-1.153				1	1.8	67.12	0.200476	Q5U3E5	Transporter	slc6a1b
-1.877				6	18.6	36.709	0.200489	B2GRW6	L-lactate dehydrogenase
-2.062		macromolecule metabolic process;metabolic process;primary metabolic process;protein metabolic process;proteolysis		1	3.2	53.211	0.200632	Q6DH98	Uncharacterized protein	cndp2
1.265		anatomical structure development;anatomical structure morphogenesis;atrioventricular valve morphogenesis;biological adhesion;biological regulation;canonical Wnt receptor signaling pathway;canonical Wnt receptor signaling pathway involved in heart development;cell adhesion;cell development;cell morphogenesis;cell surface receptor linked signaling pathway;cell surface receptor linked signaling path…	Acute myeloid leukemia;Arrhythmogenic right ventricular cardiomyopathy (ARVC);Pathways in cancer	12	17	80.033	0.200649	Q9PVF7	Junction plakoglobin 1b	jupa
1.299		cellular macromolecule metabolic process;cellular metabolic process;cellular process;cellular protein metabolic process;macromolecule metabolic process;macromolecule modification;metabolic process;peptidyl-amino acid modification;primary metabolic process;protein metabolic process;protein modification process		3	6.4	50.039	0.200653	F1QTN8	LOC559236 protein (Fragment)	LOC559236
1.317				2	0.3	1000.1	0.200846	F8W4H6	Uncharacterized protein	syne1b
-1.961			Calcium signaling pathway;Huntington's disease;Parkinson's disease	9	34.3	30.084	0.201175	Q6P0S2	Voltage-dependent anion channel 3	vdac3
1.403		cellular macromolecule metabolic process;cellular metabolic process;cellular process;cellular protein metabolic process;macromolecule metabolic process;macromolecule modification;metabolic process;primary metabolic process;protein metabolic process;protein modification by small protein conjugation;protein modification by small protein conjugation or removal;protein modification process;protein ub…		13	6.4	230.59	0.201541	F1Q529	E3 ubiquitin-protein ligase TRIP12	trip12
1.335		cellular process;ER to Golgi vesicle-mediated transport;establishment of localization;establishment of localization in cell;establishment of protein localization;Golgi vesicle transport;intracellular protein transport;intracellular transport;protein transport;transport;vesicle-mediated transport		3	4.8	84.536	0.202445	F1R7W8	Sec23 homolog B (S. cerevisiae)	sec23b
1.233		metabolic process		2	12.5	19.631	0.202522	Q5CZN7	Uncharacterized protein (Fragment)	LOC100150527
-1.751		ATP biosynthetic process;ATP hydrolysis coupled proton transport;ATP metabolic process;ATP synthesis coupled proton transport;biosynthetic process;cation transport;cellular biosynthetic process;cellular metabolic process;cellular nitrogen compound biosynthetic process;cellular nitrogen compound metabolic process;cellular process;energy coupled proton transport, against electrochemical gradient;en…		16	40.8	54.999	0.202587	Q4VBK0	ATP synthase subunit beta	atp5b
-1.145				2	2.3	86.85	0.203038	Q1ECY0	Silva protein	pmela
-1.678				7	16.3	58.012	0.204726	Q802C8	SWI/SNF related, matrix associated, actin dependent regulator of chromatin, subfamily d, member 1	smarcd1
-1.509		cellular macromolecule metabolic process;cellular metabolic process;cellular process;cellular protein metabolic process;macromolecule metabolic process;metabolic process;primary metabolic process;protein folding;protein metabolic process		16	27.2	59.985	0.20483	Q9W792	T-complex protein 1 subunit alpha (Fragment) OS=Da	tcp1
-2.396			Amino sugar and nucleotide sugar metabolism;Galactose metabolism;Pentose and glucuronate interconversions;Starch and sucrose metabolism	2	3	55.026	0.205487	Q6NWJ8	Uncharacterized protein	ugp2b
-1.845		anatomical structure morphogenesis;biological regulation;cellular macromolecule metabolic process;cellular metabolic process;cellular process;cellular protein metabolic process;developmental process;embryonic eye morphogenesis;embryonic morphogenesis;embryonic organ morphogenesis;eye morphogenesis;macromolecule metabolic process;metabolic process;negative regulation of biological process;negative…		15	30.4	60.298	0.205665	Q8JHI7	Chaperonin containing TCP1, subunit 3 (Gamma)	cct3
-2.307				14	29.9	50.458	0.205681	Q802Z5	Uncharacterized protein	nono
-1.607			Calcium signaling pathway;Huntington's disease;Parkinson's disease	7	26.1	30.626	0.20598	Q6NWC1	Uncharacterized protein	vdac1
-1.186				3	3.2	94.874	0.206467	Q1LYI5	Uncharacterized protein	si:ch211-106n13.3
-2.001				8	20	42.851	0.206621	Q7T306	Ckmb protein	ckmb
1.048				1	2	54.285	0.206783	F1QGR3	Fascin	fscn2b
1.386				2	4	55.263	0.207754	F1QKG5	7-dehydrocholesterol reductase	dhcr7
-1.593		biosynthetic process;cellular biosynthetic process;cellular macromolecule biosynthetic process;cellular macromolecule metabolic process;cellular metabolic process;cellular process;cellular protein metabolic process;macromolecule biosynthetic process;macromolecule metabolic process;metabolic process;primary metabolic process;protein metabolic process;translation	Ribosome	7	36.9	18.531	0.208258	Q6IQQ0	Ribosomal protein L21	rpl21
1.264				17	26.5	75.957	0.209299	E7F6E2	Uncharacterized protein	zgc:56148
-1.121				3	10.2	37.985	0.209727	E7FFD9	Uncharacterized protein	LOC100536140
1.298				2	2.3	104.05	0.210016	F1R8L7	Testis-expressed sequence 10 protein homolog	tex10
1.369		metabolic process	Bile secretion;Metabolism of xenobiotics by cytochrome P450	4	10.1	51.925	0.210036	Q7ZVB4	Uncharacterized protein	ephx1
-1.589				5	24.4	26.866	0.21153	Q5BJB9	Uncharacterized protein	prdx3
1.2		cellular macromolecule metabolic process;cellular metabolic process;cellular nitrogen compound metabolic process;cellular process;macromolecule metabolic process;metabolic process;mRNA metabolic process;mRNA processing;nitrogen compound metabolic process;nuclear mRNA splicing, via spliceosome;nucleic acid metabolic process;nucleobase-containing compound metabolic process;primary metabolic process…	Spliceosome	5	5.3	106.88	0.211884	Q6PH55	C20orf14 homolog (H. sapiens)	prpf6
1.223				1	1.1	144.43	0.211893	B8JLH9	Uncharacterized protein	cabin1
-2.27				1	1.6	77.847	0.21194	F1RB69	THO complex subunit 5 homolog	thoc5
1.525		biological regulation;biosynthetic process;cellular biosynthetic process;cellular lipid metabolic process;cellular metabolic process;cellular process;cellular response to stimulus;glycerolipid biosynthetic process;glycerolipid metabolic process;glycerophospholipid biosynthetic process;glycerophospholipid metabolic process;inositol lipid-mediated signaling;intracellular signal transduction;lipid b…		1	6.8	22.738	0.212045	F1QGR5	Pi4kb protein	pi4kb
-1.611				6	12.1	70.307	0.212395	F1QRD4	Uncharacterized protein	ncoa5
-1.398				2	6.4	51.461	0.212626	Q804G3	Annexin	anxa11b
-1.541		amine metabolic process;amino acid activation;aspartyl-tRNA aminoacylation;carboxylic acid metabolic process;cellular amine metabolic process;cellular amino acid metabolic process;cellular ketone metabolic process;cellular macromolecule metabolic process;cellular metabolic process;cellular nitrogen compound metabolic process;cellular process;macromolecule metabolic process;metabolic process;ncRNA…		10	20.9	60.541	0.212688	F1R246	Uncharacterized protein	dars
1.449		cellular macromolecule metabolic process;cellular metabolic process;cellular process;cellular protein metabolic process;dephosphorylation;macromolecule metabolic process;macromolecule modification;metabolic process;peptidyl-tyrosine dephosphorylation;phosphate-containing compound metabolic process;phosphorus metabolic process;primary metabolic process;protein dephosphorylation;protein metabolic p…		4	2.5	200.87	0.212758	F1QLA4	Receptor protein-tyrosine phosphatase sigma (Fragment) OS=Danio re	ptprsa
1.408		catabolic process;cellular catabolic process;cellular macromolecule catabolic process;cellular macromolecule metabolic process;cellular metabolic process;cellular nitrogen compound metabolic process;cellular process;macromolecule catabolic process;macromolecule metabolic process;metabolic process;mRNA catabolic process;mRNA metabolic process;nitrogen compound metabolic process;nucleic acid metabo…		3	4.8	85.067	0.212931	G5CTT5	Polynucleotide phosphorylase
-1.581		anatomical structure homeostasis;biological regulation;cellular component organization;cellular component organization at cellular level;cellular component organization or biogenesis;cellular component organization or biogenesis at cellular level;cellular macromolecule metabolic process;cellular metabolic process;cellular nitrogen compound metabolic process;cellular process;cellular response to s…		3	4.7	77.349	0.213426	F6NXK5	Uncharacterized protein	xrcc5
1.148		biological regulation;cellular process;cellular response to stimulus;intracellular signal transduction;regulation of ARF GTPase activity;regulation of biological process;regulation of catabolic process;regulation of catalytic activity;regulation of cellular catabolic process;regulation of cellular metabolic process;regulation of cellular process;regulation of GTP catabolic process;regulation of G…		1	0.9	94.647	0.21353	E7FBZ7	Uncharacterized protein	agap1
1.783				1	4	32.116	0.213591	Q6DH04	Uncharacterized protein	LOC553425
4.207				1	2.2	71.938	0.213952	B8A445	Uncharacterized protein	slc44a1a
-1.21		biosynthetic process;cellular biosynthetic process;cellular macromolecule biosynthetic process;cellular macromolecule metabolic process;cellular metabolic process;cellular process;cellular protein metabolic process;macromolecule biosynthetic process;macromolecule metabolic process;metabolic process;primary metabolic process;protein metabolic process;translation	Ribosome	4	24.5	16.245	0.215376	Q6PBW3	Ribosomal protein S14	rps14
-2.081		response to stimulus;response to stress		6	29.1	22.378	0.215869	Q5PR64	Heat shock protein 1	hspb1
1.857				2	4.3	69.475	0.215934	Q08C96	Uncharacterized protein	nt5dc2
-1.647		biological regulation;cellular process;cellular response to stimulus;regulation of biological process;regulation of cellular process;response to stimulus;signal transduction		2	4.5	51.847	0.216022	F1R630	Serine/threonine-protein phosphatase 2A 55 kDa regulatory subunit B	si:ch211-136d9.1
1.204				2	1	201.2	0.216676	F1R9Y1	Uncharacterized protein	col14a1
-1.652		cellular component biogenesis;cellular component biogenesis at cellular level;cellular component organization or biogenesis;cellular component organization or biogenesis at cellular level;cellular process;ribonucleoprotein complex biogenesis;ribosome biogenesis		7	44.2	17.218	0.216911	F8W4I2	60S acidic ribosomal protein P0	rplp0
1.277		cell division;cellular process	Spliceosome	1	2.4	65.298	0.217137	Q5I0F8	Uncharacterized protein	cdc40
2.297		macromolecule metabolic process;metabolic process;primary metabolic process;protein metabolic process;proteolysis		5	13.6	42.94	0.217304	F1RA50	C	ctsd
-1.973		biosynthetic process;cellular biosynthetic process;cellular macromolecule biosynthetic process;cellular macromolecule metabolic process;cellular metabolic process;cellular process;cellular protein metabolic process;macromolecule biosynthetic process;macromolecule metabolic process;metabolic process;primary metabolic process;protein metabolic process;translation	Ribosome	7	27.3	23.667	0.217313	Q7ZUR9	Ribosomal protein L13a	rpl13a
-1.26				9	14.1	60.324	0.217713	A4IG07	Wu:fb15e04 protein (Fragment)	wu:fb15e04
-2.155		biological adhesion;cell adhesion;cellular process	Adherens junction;Arrhythmogenic right ventricular cardiomyopathy (ARVC);Bacterial invasion of epithelial cells;Endometrial cancer;Leukocyte transendothelial migration;Pathways in cancer;Tight junction	9	10.7	100.52	0.218682	Q9PVF8	Uncharacterized protein	ctnna1
1.297				2	6.9	46.287	0.218888	Q6P0T3	Zinc finger protein 207, b	znf207a
-2.948				92	43.2	221.7	0.219477	F1RBV5	Uncharacterized protein (Fragment)	wu:fd14a01
1.314				6	3.8	225.62	0.219617	A5WVV1	Uncharacterized protein	arid1ab
1.654				2	13	23.4	0.219629	B2GPE2	Nascent polypeptide-associated complex subunit alpha
1.127				7	2.2	329.48	0.219747	E7EZD1	Uncharacterized protein (Fragment)	nbeaa
1.597		alcohol biosynthetic process;alcohol catabolic process;alcohol metabolic process;biosynthetic process;carbohydrate biosynthetic process;carbohydrate catabolic process;carbohydrate metabolic process;catabolic process;cellular biosynthetic process;cellular carbohydrate biosynthetic process;cellular carbohydrate catabolic process;cellular carbohydrate metabolic process;cellular metabolic process;cel…		1	7.6	21.811	0.220203	E9QBF0	Triosephosphate isomerase	tpi1b
-1.782				5	16.8	28.627	0.220461	F1Q9D1	Zgc:171753 protein	alyref
1.41				4	3.4	143.75	0.221129	F8WK50	Uncharacterized protein	flii
-1.405		metabolic process	Cysteine and methionine metabolism;Glycine, serine and threonine metabolism;Nitrogen metabolism;Selenocompound metabolism	2	5.5	43.848	0.221691	Q6PHI6	Uncharacterized protein	cth
-1.313		macromolecule metabolic process;metabolic process;primary metabolic process;protein metabolic process;proteolysis;proteolysis involved in cellular protein catabolic process	Proteasome	1	3.7	24.045	0.221742	Q568F3	Proteasome subunit beta type	psmb4
1.255				11	4.8	271.53	0.221825	F1RBP8	Uncharacterized protein	fn1
-1.323		carbohydrate metabolic process;metabolic process;primary metabolic process	Insulin signaling pathway;Starch and sucrose metabolism	15	18.8	96.931	0.221874	Q503C7	Phosphorylase	pygma
-1.584		cellular component assembly;cellular component assembly at cellular level;cellular component organization;cellular component organization at cellular level;cellular component organization or biogenesis;cellular component organization or biogenesis at cellular level;cellular macromolecular complex assembly;cellular macromolecular complex subunit organization;cellular process;chromatin organization…	Systemic lupus erythematosus	8	40.4	15.316	0.221903	Q4QRF5	Hist	zgc:113983
-1.239		cellular process;establishment of localization;establishment of localization in cell;establishment of protein localization;intracellular protein transport;intracellular transport;protein transport;transport;vesicle-mediated transport		10	11	105.64	0.222335	Q7ZUF4	Uncharacterized	ap2b1
-1.439		biosynthetic process;cellular biosynthetic process;cellular macromolecule biosynthetic process;cellular macromolecule metabolic process;cellular metabolic process;cellular process;cellular protein metabolic process;macromolecule biosynthetic process;macromolecule metabolic process;metabolic process;primary metabolic process;protein metabolic process;translation	Ribosome	5	30.1	15.848	0.222574	A8KB78	Uncharacterized protein	rps23
-1.49		cellular macromolecule metabolic process;cellular metabolic process;cellular process;cellular protein metabolic process;macromolecule metabolic process;metabolic process;primary metabolic process;protein folding;protein metabolic process		12	23.6	54.823	0.222613	Q8JHH0	Chaperonin containing TCP1, subunit 2 (Beta)	cct2
-2.355		cellular component movement;cellular process;microtubule-based movement;microtubule-based process		8	7.1	134.07	0.222801	Q803P9		ktn1
-1.543		cellular metabolic process;cellular process;metabolic process		1	6.2	21.237	0.223298	F8W3W3	Uncharacterized pr	eif2b4
-1.474				2	4.4	48.042	0.223479	A6H8Q6	Novel protein similar to vertebrate dynein, cytoplasmic, light in	dync1li1
-1.674				8	24.7	34.012	0.224637	B2GNT1	Rpsa protein
-2.377		ATP hydrolysis coupled proton transport;cation transport;cellular process;energy coupled proton transport, against electrochemical gradient;establishment of localization;hydrogen transport;ion transmembrane transport;ion transport;monovalent inorganic cation transport;proton transport;transmembrane transport;transport	Epithelial cell signaling in Helicobacter pylori infection;ko05152;Lysosome;Oxidative phosphorylation;Phagosome;Rheumatoid arthritis;Vibrio cholerae infection	5	9.7	53.44	0.224996	Q8JHG2	Uncharacterized protein OS=Dani	atp6v1h
-1.375		cellular macromolecule metabolic process;cellular metabolic process;cellular process;cellular protein metabolic process;macromolecule metabolic process;metabolic process;primary metabolic process;protein folding;protein metabolic process		1	3	43.067	0.225695	F1QS10	Zgc:92303	clpx
1.146				1	3.3	52.138	0.226747	Q803U8	Uncharacterized protein	srsf11
5.097				13	84.4	21.171	0.226797	B0S6P0	Uncharacterized protein	crygm2d9
-2.228		actin cytoskeleton organization;actin filament-based process;actomyosin structure organization;anatomical structure formation involved in morphogenesis;anatomical structure morphogenesis;atrial cardiac myofibril development;cardiac myofibril assembly;cellular component assembly;cellular component assembly at cellular level;cellular component assembly involved in morphogenesis;cellular component o…	Tight junction;Viral myocarditis	28	11.8	222.68	0.227827	Q6YJK1	Uncharacterized protein	myh6
-2.293			RNA transport	9	25.6	46.122	0.227837	Q7ZU67	Eif4a1b protein	eif4a1b
-2.65			Tight junction;Viral myocarditis	110	50.4	222.15	0.228102	B8A568	Uncharacterized protein	myhz1.1
1.068		cellular macromolecule metabolic process;cellular metabolic process;cellular nitrogen compound metabolic process;cellular process;DNA conformation change;DNA duplex unwinding;DNA geometric change;DNA metabolic process;DNA-dependent DNA replication initiation;macromolecule metabolic process;metabolic process;nitrogen compound metabolic process;nucleic acid metabolic process;nucleobase-containing c…		7	7.8	93.794	0.228192	F1R5P3	Mcm6 protein	mcm6
-1.349				9	38	28.944	0.228494	F1QXQ1	Serine/arginine-rich-splicing factor 1A	srsf1b
-1.498		cellular macromolecule metabolic process;cellular metabolic process;cellular nitrogen compound metabolic process;cellular process;macromolecule metabolic process;metabolic process;nitrogen compound metabolic process;nucleic acid metabolic process;nucleobase-containing compound metabolic process;primary metabolic process;RNA metabolic process;RNA processing;RNA splicing	Spliceosome	1	8.5	13.557	0.228721	Q567V5	Novel protein similar to vertebrate small nuclear ribonucleoprotein D2 polypeptide 16.5kDa (SNRPD2)	snrpd2
-1.122			Protein processing in endoplasmic reticulum	3	6.9	46.004	0.229606	Q6NW47	Uncharacterized protein	zgc:85975
-1.158		cellular process;translational initiation		1	6.4	18.622	0.229874	F1R279	Eukaryotic translation initiation factor 3 subunit E-A (Fragment)	eif3ea
-1.244				3	9.9	44.389	0.230246	E7EYQ0	Uncharacterized protein	wu:fc66f06
-2.044		cellular process;membrane docking;vesicle docking;vesicle docking involved in exocytosis		15	23.9	67.128	0.230803	Q4QRD0	Uncharacterized protein	stxbp1a
2.456				3	3.2	132.69	0.230854	F1QP22	Uncharacterized protein (Fragment)	LOC100333073
1.327		amine metabolic process;amino acid activation;arginyl-tRNA aminoacylation;carboxylic acid metabolic process;cellular amine metabolic process;cellular amino acid metabolic process;cellular ketone metabolic process;cellular macromolecule metabolic process;cellular metabolic process;cellular nitrogen compound metabolic process;cellular process;macromolecule metabolic process;metabolic process;ncRNA …	Aminoacyl-tRNA biosynthesis	5	8.9	75.774	0.231043	Q7ZVF4	Uncharacterized protein	rars
1.055				1	1.2	70.74	0.231524	B2GQ09	SUMO-activating enzyme subunit 2
-1.348				9	15.5	70.957	0.232691	Q5NJJ1	Uncharacterized protein	matn4
-1.454		amine biosynthetic process;amine metabolic process;arginine biosynthetic process;arginine metabolic process;biosynthetic process;carboxylic acid biosynthetic process;carboxylic acid metabolic process;cellular amine metabolic process;cellular amino acid biosynthetic process;cellular amino acid metabolic process;cellular biosynthetic process;cellular ketone metabolic process;cellular metabolic proc…		2	6.2	31.714	0.232855	F1QIB1	Argininosuccinate synthase (Fragment)	ass1
-1.155				6	9.4	74.566	0.233052	F1QQP6	Uncharacterized protein	brd3a
-1.976		cellular component organization;cellular component organization or biogenesis;cellular membrane organization;cellular process;clustering of voltage-gated sodium channels;membrane organization;neuronal ion channel clustering		80	35.2	284.93	0.233475	F1R446	Alpha II-spectrin	spna2
1.298				1	1.7	51.497	0.234055	E9QI23	Uncharacterized protein	ash2l
-1.428		cellular macromolecule metabolic process;cellular metabolic process;cellular nitrogen compound metabolic process;cellular process;cellular response to stimulus;cellular response to stress;DNA metabolic process;DNA repair;macromolecule metabolic process;metabolic process;nitrogen compound metabolic process;nucleic acid metabolic process;nucleobase-containing compound metabolic process;primary meta…		2	3.1	59.398	0.234869	Q7SYI9	Uncharacterized protein	zgc:66475
-1.926			mRNA surveillance pathway	2	6.2	42	0.235133	Q7ZW10	Uncharacterized protein	msi2a
-1.231		biosynthetic process;cellular biosynthetic process;cellular macromolecule biosynthetic process;cellular macromolecule metabolic process;cellular metabolic process;cellular process;cellular protein metabolic process;macromolecule biosynthetic process;macromolecule metabolic process;metabolic process;primary metabolic process;protein metabolic process;translation	Ribosome	7	50.6	17.999	0.235171	Q7SXA3	Uncharacterized protein	rps27a
1.117				3	5.2	61.643	0.235575	F1Q6S4	Uncharacterized protein	abhd16a
1.158				2	2	94.511	0.236135	F1R1C9	Zgc:153460	ttc7b
-1.36				6	12.7	52.862	0.236587	Q6PH34	Nucleolar protein 5A	nop56
1.563		cellular component assembly;cellular component assembly at cellular level;cellular component organization;cellular component organization at cellular level;cellular component organization or biogenesis;cellular component organization or biogenesis at cellular level;cellular macromolecular complex assembly;cellular macromolecular complex subunit organization;cellular process;cellular protein compl…	Gap junction;Pathogenic Escherichia coli infection;Phagosome	19	44.8	49.672	0.237415	Q6NW90	Class I beta tubulin	tubb5
-1.365				11	18	72.198	0.237546	E7EY75	Uncha	ncl
-1.391		anatomical structure morphogenesis;appendage morphogenesis;catabolic process;cellular catabolic process;cellular macromolecule catabolic process;cellular macromolecule metabolic process;cellular metabolic process;cellular process;developmental process;embryonic appendage morphogenesis;embryonic forelimb morphogenesis;embryonic limb morphogenesis;embryonic morphogenesis;embryonic organ morphogenes…	Nucleotide excision repair;Ubiquitin mediated proteolysis	2	3.1	73.502	0.238266	Q7T2C1	Uncharacterized protein (Fragment)	cul4a
-1.44				2	9.1	30.579	0.238613	Q8UUT1	Uncharacterized protein (Fragment)	gpm6ab
-1.387			Cell cycle;Cell cycle - yeast	4	11.7	36.274	0.239024	Q6TNV6	Bub3 protein	bub3
2.397				3	3	119.39	0.239709	Q1L8T3	Uncharacterized protein	ubap2l
-1.322		establishment of localization;establishment of protein localization;protein transport;transport		4	10.9	50.514	0.239783	Q7ZVL9	GDP dissociation inhibitor 1	gdi2
-1.176				11	14.7	89.953	0.23981	Q6JAA4	CCCTC-binding factor	ctcf
-1.039				4	6.2	90.836	0.239837	E7FAE1	Uncharacterized protein
-2.921		multicellular organismal process;muscle contraction;muscle system process;skeletal muscle contraction;slow-twitch skeletal muscle fiber contraction;striated muscle contraction;system process;twitch skeletal muscle contraction;voluntary skeletal muscle contraction		66	31.3	223.29	0.239844	B6IDE1	Slow myosin heavy chain 2	smyhc2
-1.438				2	3.8	51.768	0.240032	Q503C3	Zgc:136367	acad9
1.305			RNA degradation	1	1.8	63.037	0.240667	Q6PE30	Zgc:171797 protein	cnot6
-1.388		cellular macromolecule metabolic process;cellular metabolic process;cellular nitrogen compound metabolic process;cellular process;DNA conformation change;DNA metabolic process;DNA topological change;macromolecule metabolic process;metabolic process;nitrogen compound metabolic process;nucleic acid metabolic process;nucleobase-containing compound metabolic process;primary metabolic process		4	7.7	61.169	0.240911	E7FE49	Uncharacterized protein	top1
-1.643		biosynthetic process;cellular biosynthetic process;cellular macromolecule biosynthetic process;cellular macromolecule metabolic process;cellular metabolic process;cellular process;cellular protein metabolic process;macromolecule biosynthetic process;macromolecule metabolic process;metabolic process;primary metabolic process;protein metabolic process;translation	Ribosome	6	18.9	34.054	0.241526	Q6IQB1	Ribosomal protein L5a	rpl5b
2.426				1	12.6	10.079	0.241777	Q6PBH7	LOC402883 protein (Fragment)	LOC402883
-1.913		cellular component assembly;cellular component assembly at cellular level;cellular component organization;cellular component organization at cellular level;cellular component organization or biogenesis;cellular component organization or biogenesis at cellular level;cellular macromolecular complex assembly;cellular macromolecular complex subunit organization;cellular process;cellular protein compl…	RNA transport	2	1.8	105.4	0.241949	Q5RGI2	Nucleoporin 107	nup107
1.687		cellular macromolecule metabolic process;cellular metabolic process;cellular nitrogen compound metabolic process;cellular process;macromolecule metabolic process;metabolic process;mRNA metabolic process;mRNA processing;nitrogen compound metabolic process;nuclear mRNA splicing, via spliceosome;nucleic acid metabolic process;nucleobase-containing compound metabolic process;primary metabolic process…	Spliceosome	37	16.5	274.37	0.241962	F1R7K1	Uncharacterized protein	prpf8
-1.55				12	24.4	40.147	0.242296	A8E543	KH domain containing, RNA binding, signal transduction associated 1 OS	khdrbs1a
-2.048		cellular process;membrane docking;vesicle docking;vesicle docking involved in exocytosis		5	8.4	68.574	0.242915	A2BGE0	Si:rp71-10d23.3	stxbp1b
1.69				4	8.3	58.565	0.242955	Q6NYU4	Uncharacterized protein	mta3
-1.236		biosynthetic process;cellular biosynthetic process;cellular macromolecule biosynthetic process;cellular macromolecule metabolic process;cellular metabolic process;cellular process;cellular protein metabolic process;macromolecule biosynthetic process;macromolecule metabolic process;metabolic process;primary metabolic process;protein metabolic process;translation		2	21.1	8.1875	0.243178	I3ITJ0	Ribosomal protein L35a	rpl35a
1.262				30	31.1	102.46	0.24419	F1QSR3	Tenascin W OS=Dani	tnw
1.48				2	3.2	62.972	0.244319	E7FGV8	Crsp6 protein
1.418		cellular macromolecule metabolic process;cellular metabolic process;cellular nitrogen compound metabolic process;cellular process;macromolecule metabolic process;metabolic process;mRNA metabolic process;mRNA processing;nitrogen compound metabolic process;nucleic acid metabolic process;nucleobase-containing compound metabolic process;primary metabolic process;RNA metabolic process;RNA processing		4	8.9	59.754	0.244632	Q58ER0	RNA binding motif protein 39b	rbm39b
-1.916		cellular component assembly;cellular component assembly at cellular level;cellular component organization;cellular component organization at cellular level;cellular component organization or biogenesis;cellular component organization or biogenesis at cellular level;cellular macromolecular complex assembly;cellular macromolecular complex subunit organization;cellular process;chromatin organization…		11	29.6	20.653	0.244993	E7F5A4	Uncharacterized protein	LOC560910
1.108				2	15.8	12.92	0.245444	E9QH74	Uncharacterized protein	hmgn3
1.531		ATP catabolic process;ATP metabolic process;catabolic process;cellular catabolic process;cellular metabolic process;cellular nitrogen compound catabolic process;cellular nitrogen compound metabolic process;cellular process;heterocycle catabolic process;heterocycle metabolic process;metabolic process;nitrogen compound metabolic process;nucleobase-containing compound catabolic process;nucleobase-co…	ABC transporters	2	3	82.302	0.245485	E7F6F7	Uncharacterized protein	abcb7
1.775				20	9.4	266.68	0.246581	F1QFA6	CCR4-NOT transcription complex subunit 1	cnot1
-1.181				1	10.1	10.611	0.247299	H9GY43	Microtubule-associated protein (Fragment)
-1.259				2	4.2	66.691	0.247866	E7F1C1	Uncharacterized protein	AL929115.2
1.159				3	1.9	203.53	0.248573	F1QBB3	Laminin subunit beta-4	lamb4
-1.463				10	25.3	47.396	0.250705	Q5TZ27	Uncharacterized protein	syt1a
1.898			Methane metabolism;Phenylalanine metabolism;Phenylpropanoid biosynthesis	2	11.7	25.009	0.250894	Q6PBK9	Uncharacterized protein	prdx6
1.638				1	4.1	24.404	0.251271	F1QHE9	Uncharacterized protein (Fragment)	ndufs7
1.314				2	5.4	44.229	0.251887	F1R5A8	Required for meiotic nuclear division 5 homolog B (S. cer	rmnd5b
-1.553			Benzoate degradation;Fatty acid elongation in mitochondria;Fatty acid metabolism;Valine, leucine and isoleucine degradation	12	24	49.971	0.251977	Q7ZTH6	Hydroxyacyl-Coenzyme A dehydrogenase/3-ketoacyl-Coenzyme A thiolase/enoyl-Coenzyme A hydratase (Trifunctional protein), beta subunit	hadhb
-1.936		amine metabolic process;carboxylic acid metabolic process;cellular amine metabolic process;cellular amino acid metabolic process;cellular ketone metabolic process;cellular metabolic process;cellular nitrogen compound metabolic process;cellular process;glutamine family amino acid metabolic process;glutamine metabolic process;metabolic process;nitrogen compound metabolic process;organic acid metabo…		4	6.3	65.539	0.252804	E9QIY0	SI:dZ87I4.2 (Novel glutaminase) (Fragment)	glsa
1.368		metabolic process;oxidation-reduction process		2	4.7	40.079	0.25356	F1QRR3	Uncharacterized protein (Fragment)	bdh1
-1.599		response to chemical stimulus;response to stimulus		11	10.3	139.59	0.25433	Q9DFT9	Vitellogenin 3 (Fragment)	vtg3
-1.315			Hepatitis C;Measles;Protein processing in endoplasmic reticulum;RNA transport	1	3.2	36.139	0.254613	Q9I9E9	Eif2s1l protein	eif2s1b
1.47		cellular macromolecule metabolic process;cellular metabolic process;cellular nitrogen compound metabolic process;cellular process;macromolecule metabolic process;metabolic process;nitrogen compound metabolic process;nucleic acid metabolic process;nucleobase-containing compound metabolic process;primary metabolic process;RNA metabolic process;RNA processing		3	9.6	38.765	0.255005	Q7ZUX5	RNA terminal phosphate cyclase domain 1	rtca
1.145				14	19.7	82.92	0.255614	A0JMK0	Periostin, osteoblast specific factor	postnb
-1.263				21	31.5	69.797	0.256368	Q6NUU2	Proline/glutamine rich splicing factor	sfpq
1.327		anatomical structure development;anatomical structure morphogenesis;appendage morphogenesis;biological regulation;developmental growth;developmental process;fin morphogenesis;fin regeneration;growth;positive regulation of biological process;positive regulation of cell division;positive regulation of cellular process;regeneration;regulation of biological process;regulation of cell division;regulat…	RNA degradation	3	2.9	116.56	0.256925	Q6P7X6	Uncharacterized protein	skiv2l2
-1.575				12	11.5	139.68	0.25741	F1QQQ3	Uncharacterized protein (Fragment)	vtg3
-1.33				1	4.8	25.436	0.257775	Q503N6	Synaptogyrin	syngr3a
-1.061				3	3.1	68.585	0.258156	F1QRA3	Uncharacterized protein	acin1b
-2.005				75	53.2	148.84	0.258815	F1R887	Zgc:136383 protein (Fragment)	vtg4
1.093				3	7.9	52.454	0.260098	F1QUC9	Uncharacterized protein	zfr
-1.115				17	24.2	69.477	0.260156	Q6NUT6	Uncharacterized protein (Fragment)	akap8l
1.506				4	7	79.109	0.260296	Q6PCA0	Bardet-Biedl syndrome 2	bbs2
-1.473				5	16.1	39.869	0.260564	F1QB50	Zgc:110551	tmpob
-3.884		cellular component assembly;cellular component assembly at cellular level;cellular component organization;cellular component organization at cellular level;cellular component organization or biogenesis;cellular component organization or biogenesis at cellular level;cellular macromolecular complex assembly;cellular macromolecular complex subunit organization;cellular process;chromatin organization…		14	45.1	16.929	0.261107	E9QFU6	Uncharacterized protein
-1.42		biological regulation;negative regulation of catalytic activity;negative regulation of hydrolase activity;negative regulation of molecular function;negative regulation of peptidase activity;regulation of biological process;regulation of catalytic activity;regulation of hydrolase activity;regulation of metabolic process;regulation of molecular function;regulation of peptidase activity		2	0.7	309.42	0.261185	E7FDM6	Uncharacterized protein	LOC100148804
1.406		cell maturation;cellular developmental process;cellular process;developmental maturation;developmental process;erythrocyte maturation		6	8.2	108.13	0.261352	F1QLG5	Zgc:154063	adnpa
-2.353				81	42	200.24	0.262635	F1QAQ4	Uncharacterized protein (Fragment)
-1.586		cellular process;membrane docking;vesicle docking;vesicle docking involved in exocytosis	Endocytosis	2	3.5	64.898	0.263087	A8E7N5	Uncharacterized protein	vps45
-2.008				7	26.2	33.357	0.263773	Q6PC13	Prohibitin 2	phb2
1.093			Inositol phosphate metabolism;Propanoate metabolism;Valine, leucine and isoleucine degradation	8	23.4	57.119	0.263789	Q6DHT4	Uncharacterized protein	aldh6a1
-1.598		metabolic process		4	9.6	49.057	0.265267	F1QJE0	Zgc:92453	uqcrc2a
-1.242		catabolic process;cellular catabolic process;cellular macromolecule catabolic process;cellular macromolecule metabolic process;cellular metabolic process;cellular process;macromolecule catabolic process;macromolecule metabolic process;metabolic process;modification-dependent macromolecule catabolic process;modification-dependent protein catabolic process;primary metabolic process;proteasomal prot…	Proteasome	4	13.3	45.631	0.26546	Q6AZC1	Proteasome (Prosome, macropain) 26S subunit, ATPase, 5	psmc5
-1.141		cellular macromolecule metabolic process;cellular metabolic process;cellular process;cellular protein metabolic process;macromolecule metabolic process;metabolic process;primary metabolic process;protein folding;protein metabolic process;response to stimulus;response to stress		20	28.6	81.567	0.26573	E7EZ16	Uncharacterized protein	hsp90ab1
-1.667				2	2.4	109.79	0.266165	E7FAN0	Uncharacterized protein	LOC100001297
-1.251				4	14	33.694	0.26625	F1Q771	Uncharacterized protein	znf346
-2.007				1	4.2	40.174	0.266679	F1QLK6	Uncharacterized protein	si:ch211-64i20.4
-1.604		cellular component assembly;cellular component assembly at cellular level;cellular component organization;cellular component organization at cellular level;cellular component organization or biogenesis;cellular component organization or biogenesis at cellular level;cellular macromolecular complex assembly;cellular macromolecular complex subunit organization;cellular process;cellular protein compl…		12	27.4	50.267	0.267193	Q802Y6	Alpha tubulin-like protein	tuba4l
1.419				2	2.1	120.95	0.267434	C0H5W1	Uncharacterized protein	col28a1
3.229		ATP catabolic process;ATP metabolic process;catabolic process;cellular catabolic process;cellular metabolic process;cellular nitrogen compound catabolic process;cellular nitrogen compound metabolic process;cellular process;heterocycle catabolic process;heterocycle metabolic process;metabolic process;nitrogen compound metabolic process;nucleobase-containing compound catabolic process;nucleobase-co…		4	5.1	67.579	0.267655	Q2Q444	Uncharacterized protein	abcg2d
-1.31			Calcium signaling pathway;ErbB signaling pathway;Gastric acid secretion;Glioma;GnRH signaling pathway;ko05152;Long-term potentiation;Melanogenesis;Neurotrophin signaling pathway;Olfactory transduction;Oocyte meiosis;Phototransduction - fly;Wnt signaling pathway	9	16.7	54.092	0.267823	Q32PV2	Uncharacterized protein	camk2a
-1.083		biological regulation;cellular process;cellular response to stimulus;establishment of localization;establishment of protein localization;intracellular signal transduction;protein transport;regulation of biological process;regulation of cellular process;response to stimulus;signal transduction;small GTPase mediated signal transduction;transport		2	8.6	25.104	0.267883	Q6DHJ2	Uncharacterized protein	rab3aa
-1.894				3	6.9	57.274	0.26875	D7RVR7	Solute carrier family 1 (Glial high affinity glutamate transporter), member 2	slc1a1
-1.125				26	51.3	51.639	0.269278	G1K2H6	Krt18 protein	krt18
1.261			mRNA surveillance pathway;RNA transport;Spliceosome	4	6.9	61.989	0.269451	Q1JQ01	Uncharacterized protein (Fragment)	acin1a
-1.056				1	1.2	66.385	0.270413	Q5U3R2	Uncharacterized protein	zgc:101737
-1.449				1	3.4	28.285	0.270629	F1Q8I5	LSM14 homolog A (SCD6, S. cerevisiae)	lsm14aa
-1.4				6	11	65.422	0.271169	A5PMV7	Unchara	ppp2r1a
-1.214		biological regulation;cellular process;cellular response to stimulus;establishment of localization;establishment of protein localization;intracellular signal transduction;protein transport;regulation of biological process;regulation of cellular process;response to stimulus;signal transduction;small GTPase mediated signal transduction;transport		1	5.7	23.514	0.271442	Q803J3	RAB2A, member RAS oncogene family	rab2a
-1.968		biological regulation;regulation of biological process;regulation of biosynthetic process;regulation of cellular biosynthetic process;regulation of cellular macromolecule biosynthetic process;regulation of cellular metabolic process;regulation of cellular process;regulation of gene expression;regulation of macromolecule biosynthetic process;regulation of macromolecule metabolic process;regulation…		2	20	10.837	0.271647	E9QD31	Uncharacterized protein	hmga1a
-1.481				7	23	43.213	0.271727	E9QIZ1	Uncharacterized protein	si:ch211-197h24.6
1.417		cellular component organization;cellular component organization at cellular level;cellular component organization or biogenesis;cellular component organization or biogenesis at cellular level;cellular localization;cellular process;intracellular distribution of mitochondria;localization;mitochondrion distribution;mitochondrion localization;mitochondrion organization;organelle localization;organell…		6	4.4	155.81	0.271897	F1QSU2	Clustered mitochondria protein homolog	cluh
1.19				5	4.1	126.69	0.272008	E7F114	Uncharacterized protein	sec31b
1.173		activation of protein kinase activity;activation of protein kinase C activity by G-protein coupled receptor protein signaling pathway;biological regulation;cell surface receptor linked signaling pathway;cellular process;cellular response to stimulus;G-protein coupled receptor protein signaling pathway;positive regulation of catalytic activity;positive regulation of kinase activity;positive regula…		1	16.7	6.052	0.272348	F1QNP5	Uncharacterized protein
-2.314		multicellular organismal process;neurological system process;sensory perception;sensory perception of light stimulus;system process;visual perception	Amyotrophic lateral sclerosis (ALS)	5	11.3	39.265	0.272494	Q66HW7	Retinal degradation slow 2	prph2a
1.244				2	0.8	323.59	0.272554	F1Q4R8	Nipped-B-like protein B	nipblb
-1.359		cellular process;translational initiation		1	2.9	30.056	0.272686	E7F3G6	Uncharacterized protein (Fragment)	CR854964.1
-1.062		biological regulation;regulation of biological process;regulation of cellular process;regulation of cellular response to drug;regulation of response to drug;regulation of response to stimulus	Arginine and proline metabolism;Ascorbate and aldarate metabolism;beta-Alanine metabolism;Chloroalkane and chloroalkene degradation;Fatty acid metabolism;Glycerolipid metabolism;Glycolysis / Gluconeogenesis;Histidine metabolism;Limonene and pinene degradation;Lysine degradation;Pentose and glucuronate interconversions;Propanoate metabolism;Pyruvate metabolism;Tryptophan metabolism;Valine, leucine…	14	21.1	56.549	0.272778	Q6TH48	Uncharacterized protein	aldh2.2
1.003				15	70.6	23.826	0.273135	Q6IQU2	Uncharacterized protein	cryba2a
-1.739				4	5.5	79.68	0.273163	E7F9D4	Microtubule-associated protein
-1.076		biosynthetic process;cellular biosynthetic process;cellular macromolecule biosynthetic process;cellular macromolecule metabolic process;cellular metabolic process;cellular process;cellular protein metabolic process;macromolecule biosynthetic process;macromolecule metabolic process;metabolic process;primary metabolic process;protein metabolic process;translation	Ribosome	2	22.9	12.169	0.274046	Q6TEN7	40S ribosomal protein S24	rps24
1.556		anatomical structure development;anatomical structure formation involved in morphogenesis;anatomical structure morphogenesis;anterior/posterior pattern specification;biomineral tissue development;bone mineralization;cell morphogenesis;cell morphogenesis involved in differentiation;cellular component morphogenesis;cellular component organization;cellular component organization or biogenesis;cellul…		7	2.1	349.43	0.274473	F1QGL1	Uncharacterized protein	chd7
-1.341		metabolic process;oxidation-reduction process	Alzheimer's disease;Valine, leucine and isoleucine degradation	5	22.7	27.057	0.274499	Q5XJS8	Hsd17b10 protein	hsd17b10
2.393				1	3.7	30.013	0.276162	Q568R6	Uncharacterized protein	zgc:110137
-1.111			Chemokine signaling pathway;Phototransduction;Taste transduction	10	32.9	37.303	0.277489	Q803H5	Gnb1l protein	gnb1b
1.477		biosynthetic process;cellular biosynthetic process;cellular metabolic process;cellular nitrogen compound biosynthetic process;cellular nitrogen compound metabolic process;cellular process;cofactor biosynthetic process;cofactor metabolic process;heterocycle biosynthetic process;heterocycle metabolic process;metabolic process;nitrogen compound metabolic process;porphyrin-containing compound biosynt…	Porphyrin and chlorophyll metabolism	1	3	36.032	0.278571	Q568L9	Delta-aminolevulinic acid dehydratase	alad
-1.632		cellular component assembly;cellular component assembly at cellular level;cellular component organization;cellular component organization at cellular level;cellular component organization or biogenesis;cellular component organization or biogenesis at cellular level;cellular macromolecular complex assembly;cellular macromolecular complex subunit organization;cellular process;chromatin organization…		4	14.1	21.206	0.27924	Q6NYV3	Uncharacterized protein	h1f0
-1.036		anatomical structure development;anatomical structure morphogenesis;biological regulation;brain development;cell morphogenesis;cell morphogenesis involved in differentiation;cellular component morphogenesis;cellular component organization;cellular component organization or biogenesis;cellular developmental process;cellular process;developmental process;epithelial to mesenchymal transition;neural …		1	7.5	16.222	0.279369	Q9W768	Midkine-related growth factor Mdk2	mdkb
-1.891				17	8.4	183.83	0.280162	E9QGC3	Uncharacterized protein
-1.505			Carbon fixation pathways in prokaryotes;Glyoxylate and dicarboxylate metabolism;Propanoate metabolism;Valine, leucine and isoleucine degradation	6	9.3	77.814	0.281239	Q6DGE2	Uncharacterized protein (Fragment) OS=Dani	pcca
-2.263		catabolic process;cellular catabolic process;cellular metabolic process;cellular nitrogen compound catabolic process;cellular nitrogen compound metabolic process;cellular process;cotranslational protein targeting to membrane;establishment of localization;establishment of localization in cell;establishment of protein localization;establishment of protein localization in endoplasmic reticulum;estab…	Bacterial secretion system;Protein export	3	7.1	55.752	0.281297	Q7ZVN5	Signal recognition particle 54	srp54
1.05				8	10.8	97.439	0.281392	F1Q7S8	Protein argonaute-3	eif2c1
-1.728		amine metabolic process;amino acid activation;carboxylic acid metabolic process;cellular amine metabolic process;cellular amino acid metabolic process;cellular ketone metabolic process;cellular macromolecule metabolic process;cellular metabolic process;cellular nitrogen compound metabolic process;cellular process;macromolecule metabolic process;metabolic process;ncRNA metabolic process;nitrogen c…		3	12.9	32.504	0.281483	Q1LWM3	Tyrosine--tRNA ligase, cytoplasmic	yars
1.27		biological regulation;circulatory system process;heart contraction;heart process;multicellular organismal process;regulation of biological process;regulation of cell aging;regulation of cellular process;regulation of developmental process;system process	Arrhythmogenic right ventricular cardiomyopathy (ARVC);Dilated cardiomyopathy;Hypertrophic cardiomyopathy (HCM)	6	10	73.731	0.281485	Q90XD7	Lamin A	lmna
-1.626				4	1.8	255.49	0.281684	E7FCN9	Uncharacterized protein	cspg4
-1.161		biological regulation;cell activation;cellular component assembly;cellular component assembly at cellular level;cellular component organization;cellular component organization at cellular level;cellular component organization or biogenesis;cellular component organization or biogenesis at cellular level;cellular macromolecular complex assembly;cellular macromolecular complex subunit organization;c…	Complement and coagulation cascades	4	6.2	54.407	0.282302	Q6NYE1	Fibrinogen, B beta polypeptide	fgb
-1.374				13	24.6	48.917	0.282458	Q6IQA5	DEAD (Asp-Glu-Ala-Asp) box polypeptide 39a	ddx39aa
1.305				9	68.2	21.181	0.282584	Q6DH12	Uncharacterized protein	crygm2d13
-1.391		cellular macromolecule metabolic process;cellular metabolic process;cellular nitrogen compound metabolic process;cellular process;cellular response to stimulus;cellular response to stress;DNA metabolic process;DNA repair;macromolecule metabolic process;metabolic process;nitrogen compound metabolic process;nucleic acid metabolic process;nucleic acid phosphodiester bond hydrolysis;nucleobase-contai…		8	35.1	33.336	0.282751	F1QTR9	DNA-(apurinic or apyrimidinic si	apex1
-1.778				6	19.7	37.681	0.283899	F1QGN3	ZHuC	elavl3
-1.29				4	5.9	71.175	0.283949	Q1RLQ6	Uncharacterized protein	strbp
0.998		cellular component assembly;cellular component assembly at cellular level;cellular component organization;cellular component organization at cellular level;cellular component organization or biogenesis;cellular component organization or biogenesis at cellular level;cellular macromolecular complex assembly;cellular macromolecular complex subunit organization;cellular process;chromatin organization…	Systemic lupus erythematosus	5	31.2	13.567	0.284197	Q0Z946	Histone H2A (Fragment)	h2afvb
-1.845				2	2.3	65.85	0.284326	F1QTQ2	Zgc:194937 protein	zgc:194937
1.674				1	0.6	201.45	0.28612	E7F3F2	Uncharacterized protein (Fragment)	si:ch211-79l20.4
1.293				6	14	59.086	0.286238	F1QR17	Aldehyde dehydrogenase 7 family, member A1	aldh7a1
-1.312		cellular process;establishment of localization;establishment of localization in cell;establishment of protein localization;intracellular protein transport;intracellular transport;protein transport;transport;vesicle-mediated transport	Lysosome	7	7.5	104.25	0.286594	A5PMS9	Uncharacterized protein	ap1b1
-1.677		biosynthetic process;cellular biosynthetic process;cellular metabolic process;cellular nitrogen compound biosynthetic process;cellular nitrogen compound metabolic process;cellular process;GMP biosynthetic process;GMP metabolic process;heterocycle biosynthetic process;heterocycle metabolic process;metabolic process;nitrogen compound metabolic process;nucleobase-containing compound biosynthetic pro…		13	28.6	58.409	0.286887	Q5RGV0	Zgc:91911 protein	impdh1b
1.228		ameboidal cell migration;cell migration;cell migration involved in gastrulation;cell motility;cellular component movement;cellular process;locomotion		9	13.1	70.155	0.287794	Q6DI34	Uncharacterized protein	lbr
-1.373				1	1	116.49	0.287977	E7F8N9	Uncharacterized protein	LOC100004576
1.198				17	10.5	182.52	0.288546	Q7SZY1	Uncha	hcfc1a
1.506				3	6.2	65.889	0.288881	Q802Z0	Uncharacterized protein	ythdf1
-1.875		cellular macromolecule metabolic process;cellular metabolic process;cellular process;cellular protein metabolic process;macromolecule metabolic process;metabolic process;primary metabolic process;protein folding;protein metabolic process		12	21.9	59.706	0.2893	B3DKJ0	Cct7 protein (Fragme	cct7
-1.32		biological regulation;cell redox homeostasis;cellular homeostasis;cellular process;glycerol ether metabolic process;homeostatic process;metabolic process;organic ether metabolic process;regulation of biological process;regulation of biological quality;regulation of cellular process;small molecule metabolic process		7	13.8	60.201	0.289886	B0S5S6	Pdia5 protein	pdia5
-2.272		catabolic process;macromolecule catabolic process;macromolecule metabolic process;metabolic process;primary metabolic process;protein catabolic process;protein metabolic process		4	12	47.206	0.290806	Q7SXX0	Proteasome (Prosome, macropain) 26S	psmc4
-1.462		response to chemical stimulus;response to hypoxia;response to oxygen levels;response to stimulus;response to stress	Alzheimer's disease;Cardiac muscle contraction;Huntington's disease;Oxidative phosphorylation;Parkinson's disease	3	18.9	19.385	0.292043	Q6TNV0	Cox4i1 protein	cox4i1
-1.432				3	8.4	49.035	0.29315	Q6P0B5	Uncharacterized protein	tbl2
-1.181		apoptosis;biological regulation;cell death;cellular process;death;macromolecule metabolic process;metabolic process;positive regulation of apoptosis;positive regulation of biological process;positive regulation of cell death;positive regulation of cellular process;positive regulation of programmed cell death;primary metabolic process;programmed cell death;protein metabolic process;proteolysis;reg…		4	7.4	46.077	0.293414	Q9DDJ2	Caspase (Fragment)	caspb
1.354		actin cytoskeleton organization;actin filament-based process;cellular component organization;cellular component organization at cellular level;cellular component organization or biogenesis;cellular component organization or biogenesis at cellular level;cellular process;cytoskeleton organization;organelle organization		3	3.9	100.77	0.294375	Q4KMD0	Coronin (Fragment)	coro7
1.079		biological regulation;regulation of biological process;regulation of biosynthetic process;regulation of cellular biosynthetic process;regulation of cellular macromolecule biosynthetic process;regulation of cellular metabolic process;regulation of cellular process;regulation of gene expression;regulation of macromolecule biosynthetic process;regulation of macromolecule metabolic process;regulation…	Huntington's disease	6	5.1	145.78	0.294463	A5D6S0	Uncharacterized protein	sin3aa
-1.166				1	13.3	10.1	0.294682	F1QEQ3	Dap1b	dap1b
-1.075		cation transport;establishment of localization;ion transport;metal ion transport;monovalent inorganic cation transport;potassium ion transport;sodium ion transport;transport		2	9.6	27.51	0.294941	E9QEU4	ATPase, Na+/K+ transporting, beta 2a polypeptide OS=D	atp1b2a
-1.007		anatomical structure morphogenesis;central nervous system morphogenesis;developmental process	Proteasome	1	2.8	37.19	0.295127	Q7ZYX7	Proteasome (Prosome, macropain) 26S subunit, non-ATPase, 7 (Mov34 homolog)	psmd7
-1.522		cellular component assembly;cellular component assembly at cellular level;cellular component organization;cellular component organization at cellular level;cellular component organization or biogenesis;cellular component organization or biogenesis at cellular level;cellular macromolecular complex assembly;cellular macromolecular complex subunit organization;cellular process;cellular protein compl…		3	11.7	25.383	0.295492	E7FF12	Uncharacterized protein	si:ch211-214j24.9
-1.39				9	10.5	100.87	0.295808	Q7ZVM0	NMDA receptor-regulated gene 1a	naa15a
-1.227				2	15.5	17.769	0.295812	Q6PGX7	Uncharacterized protein	cnbpa
1.295		cellular macromolecule metabolic process;cellular metabolic process;cellular nitrogen compound metabolic process;cellular process;DNA conformation change;DNA duplex unwinding;DNA geometric change;DNA metabolic process;DNA-dependent DNA replication initiation;macromolecule metabolic process;metabolic process;nitrogen compound metabolic process;nucleic acid metabolic process;nucleobase-containing c…	Cell cycle;Cell cycle - yeast;DNA replication;Meiosis - yeast	10	10.9	94.523	0.296188	Q6NZV2	MCM4 minichromosome maintenance deficient 4, mitotin (S. cerevisiae)	mcm4
-1.131				1	5.8	13.339	0.296415	A4FVK7	Pre-mRNA-splicing factor CWC22 homolog	cwc22
-2.042		cellular macromolecule metabolic process;cellular metabolic process;cellular nitrogen compound metabolic process;cellular process;DNA conformation change;DNA metabolic process;DNA topological change;macromolecule metabolic process;metabolic process;nitrogen compound metabolic process;nucleic acid metabolic process;nucleobase-containing compound metabolic process;primary metabolic process		4	5.8	70.311	0.297836	Q6T721	Uncharacterized protein	top1mt
1.026			Chemokine signaling pathway	6	19.2	43.44	0.298062	Q6PBY0	Uncharacterized protein (Fragment)	gnb5b
-1.438		biological regulation;cellular process;cellular response to stimulus;establishment of localization;establishment of protein localization;intracellular signal transduction;protein transport;regulation of biological process;regulation of cellular process;response to stimulus;signal transduction;small GTPase mediated signal transduction;transport		2	16.6	16.106	0.298122	Q5SQE4	RAB5A member RAS oncogene family (Fragment) OS=D	rab5b
-1.434				11	12.3	94.054	0.298399	Q7ZUU5	Uncharacterized protein	smarcc1a
-1.157				12	40.8	24.357	0.298622	E9QBB9	Uncharacterized protein	ilf3b
1.238		alcohol catabolic process;alcohol metabolic process;anatomical structure development;anatomical structure formation involved in morphogenesis;anatomical structure morphogenesis;anterior/posterior pattern specification;axonogenesis;brain development;carbohydrate catabolic process;carbohydrate metabolic process;catabolic process;cell part morphogenesis;cell projection morphogenesis;cell projection …		8	29.4	39.726	0.299466	Q8JH72	Fructose-bisphosphate aldolase	aldoaa
-1.281		biological regulation;cell surface receptor linked signaling pathway;cellular process;cellular response to stimulus;glutamate signaling pathway;ionotropic glutamate receptor signaling pathway;regulation of biological process;regulation of cellular process;response to stimulus;signal transduction		11	25.8	50.259	0.299635	B8JLR6	Uncharacterized protein	si:ch211-251b21.1
-1.431		biosynthetic process;carbohydrate biosynthetic process;carbohydrate metabolic process;cellular biosynthetic process;cellular carbohydrate biosynthetic process;cellular carbohydrate metabolic process;cellular glucan metabolic process;cellular macromolecule biosynthetic process;cellular macromolecule metabolic process;cellular metabolic process;cellular polysaccharide biosynthetic process;cellular …		2	4.6	63.079	0.300194	F1RAD7	Uncharacterized protein	si:ch211-247m23.1
-1.335		acetyl-CoA catabolic process;acetyl-CoA metabolic process;carboxylic acid metabolic process;catabolic process;cellular catabolic process;cellular ketone metabolic process;cellular metabolic process;cellular process;coenzyme catabolic process;coenzyme metabolic process;cofactor catabolic process;cofactor metabolic process;dicarboxylic acid metabolic process;fumarate metabolic process;metabolic pro…		7	16.9	54.861	0.300385	F1QWR4	Fumarate hydratase, mitochondrial	fh
-1.551				2	10.7	17.409	0.300469	E9QFV9	Uncharacterized protein (Fragment)	grb2b
-1.6		biological regulation;negative regulation of catalytic activity;negative regulation of endopeptidase activity;negative regulation of hydrolase activity;negative regulation of molecular function;negative regulation of peptidase activity;regulation of biological process;regulation of catalytic activity;regulation of endopeptidase activity;regulation of hydrolase activity;regulation of metabolic pro…		4	1.6	182.1	0.301272	F1QT13	Uncharacterized protein (Fragment)	c3a
1.365				2	2.3	77.714	0.30142	E7F280	Uncharacterized protein	sv2bb
1.254		biological regulation;cellular macromolecule metabolic process;cellular metabolic process;cellular nitrogen compound metabolic process;cellular process;macromolecule metabolic process;metabolic process;mRNA metabolic process;mRNA processing;nitrogen compound metabolic process;nucleic acid metabolic process;nucleobase-containing compound metabolic process;primary metabolic process;regulation of bi…		3	3.8	94.562	0.301665	F1QQ02	Tuftelin-interacting protein 11	tfip11
1.207				2	5	48.432	0.302079	A3KNX0	Uncharacterized protein	zgc:162623
-1.6		cellular macromolecule metabolic process;cellular metabolic process;cellular nitrogen compound metabolic process;cellular process;macromolecule metabolic process;metabolic process;mRNA metabolic process;mRNA processing;nitrogen compound metabolic process;nucleic acid metabolic process;nucleobase-containing compound metabolic process;primary metabolic process;RNA metabolic process;RNA processing		14	30.9	55.16	0.3024	F1Q577	Heterogeneous nuclear ribonucleoprotein L	hnrnpl2
-1.067		biosynthetic process;cellular biosynthetic process;cellular macromolecule biosynthetic process;cellular macromolecule metabolic process;cellular metabolic process;cellular process;cellular protein metabolic process;macromolecule biosynthetic process;macromolecule metabolic process;metabolic process;primary metabolic process;protein metabolic process;translation	Ribosome	5	23.4	17.341	0.302943	Q7SXA1	Ribosomal protein L26	rpl26
1.642		biological regulation;regulation of ARF GTPase activity;regulation of biological process;regulation of catabolic process;regulation of catalytic activity;regulation of cellular catabolic process;regulation of cellular metabolic process;regulation of cellular process;regulation of GTP catabolic process;regulation of GTPase activity;regulation of hydrolase activity;regulation of metabolic process;r…		3	4.3	81.528	0.302977	F1QCL0	Uncharacterized protein	git2b
-2.342			Valine, leucine and isoleucine degradation	2	2.1	78.019	0.303128	Q1LYJ8	LOC792190 protein	mccc1
-1.058		anatomical structure development;anatomical structure formation involved in morphogenesis;angiogenesis;biological regulation;biosynthetic process;cell development;cell differentiation;cellular biosynthetic process;cellular developmental process;cellular macromolecule biosynthetic process;cellular macromolecule metabolic process;cellular metabolic process;cellular process;cellular protein metaboli…	Ribosome	1	19.6	6.6787	0.303956	Q6Q419	Ribosomal protein S29	rps29
-1.143				3	6.6	48.372	0.304117	E7F293	Uncharacterized protein (Fragment)	celf3b
-1.918				1	2.7	52.321	0.304351	Q6PH51	Zgc:194819 protein	faf2
1.259				4	3.8	163.5	0.304511	Q7ZZ88	Tho2	thoc2
-1.516		carbohydrate metabolic process;cellular carbohydrate metabolic process;cellular macromolecule metabolic process;cellular metabolic process;cellular process;cellular protein metabolic process;glycosylation;macromolecule glycosylation;macromolecule metabolic process;macromolecule modification;metabolic process;primary metabolic process;protein glycosylation;protein metabolic process;protein modific…		13	26.6	67.657	0.305141	F1QTB5		rpn1
1.034		ameboidal cell migration;cell migration;cell migration involved in gastrulation;cell motility;cellular component movement;cellular process;locomotion;mesodermal cell migration		17	21.9	100.08	0.305695	F1R6C8	Uncharacterized protein	ctnnd1
1.823				1	1.3	114.45	0.306112	F1RDX5	Uncharacterized protein (Fragment)
1.089		ATP catabolic process;ATP metabolic process;catabolic process;cellular catabolic process;cellular metabolic process;cellular nitrogen compound catabolic process;cellular nitrogen compound metabolic process;cellular process;heterocycle catabolic process;heterocycle metabolic process;metabolic process;nitrogen compound metabolic process;nucleobase-containing compound catabolic process;nucleobase-co…		8	15.9	67.289	0.306513	Q7ZVF6	ATP-binding	abce1
-1.612				82	54.5	148.87	0.307661	F1QTW6	Vitellogenin 5	vtg5
-1.265				3	5.5	57.324	0.307735	E9QD09	Serine/threonine-protein phosphatase	ppp3ca
1.225				3	7.6	45.384	0.307904	F1QE11	RNA binding motif protein 22	LOC100536002
-1.287				4	29.4	15.782	0.308606	B2GP62	Rpl27 protein
1.225		macromolecule metabolic process;metabolic process;primary metabolic process;protein metabolic process;proteolysis		10	8.5	139.12	0.309365	E7FH67	Uncharacterized protein	tpp2
-1.965				3	8.1	41.133	0.309459	A3KNV2	Pspc1 protein (Fragment)	pspc1
-1.147				8	16.7	54.672	0.309488	Q08C47	Fascin	fscn1a
1.335				5	0.9	529.36	0.31037	F1QHY3	Uncharacterized protein (Fragment)	birc6
-1.78			Tight junction;Viral myocarditis	64	30.5	222.85	0.310504	Q508P8	Slow myosin heavy chain 1	smyhc1
1.215				1	8.9	14.686	0.311627	F1QRI2	Uncharacterized protein (Fragment)	si:dkey-200c24.1
-1.38				1	1	231.94	0.312153	E7EXL6	Uncharacterized protein	myof
-1.145		biosynthetic process;cellular biosynthetic process;cellular macromolecule biosynthetic process;cellular macromolecule metabolic process;cellular metabolic process;cellular process;cellular protein metabolic process;macromolecule biosynthetic process;macromolecule metabolic process;metabolic process;primary metabolic process;protein metabolic process;translation	Ribosome	2	25	9.5031	0.312513	Q6PBT1	40S ribosomal protein S27	rps27.2
-1.107		biological regulation;cellular process;cellular response to stimulus;regulation of biological process;regulation of cellular process;response to stimulus;signal transduction		1	8	27.204	0.312708	E9QJA9	Secreted acidic cysteine rich glycoprotein	sparc
-1.351		biological regulation;cell redox homeostasis;cellular homeostasis;cellular process;homeostatic process;regulation of biological process;regulation of biological quality;regulation of cellular process		2	13	15.265	0.313117	E9QHD8	Magnesium transporter protein 1	magt1
-1.266		cellular macromolecule metabolic process;cellular metabolic process;cellular nitrogen compound metabolic process;cellular process;macromolecule metabolic process;metabolic process;mRNA metabolic process;mRNA processing;nitrogen compound metabolic process;nuclear mRNA splicing, via spliceosome;nucleic acid metabolic process;nucleobase-containing compound metabolic process;primary metabolic process…		33	46.9	74.127	0.313566	F1R2E0	Uncharacterized protein	hnrnpm
1.29				10	6.7	194.9	0.314008	F8W560	Uncharacterized protein	fasn
-1.013				4	5	105.69	0.314049	R4GDV3	Uncharacterized protein (Fragment)
1.133				3	23.5	18.382	0.314138	E7FBF3	Uncharacterized protein
1.814		carbohydrate metabolic process;cellular carbohydrate metabolic process;cellular macromolecule metabolic process;cellular metabolic process;cellular process;cellular protein metabolic process;glycosylation;macromolecule glycosylation;macromolecule metabolic process;macromolecule modification;metabolic process;primary metabolic process;protein glycosylation;protein metabolic process;protein modific…		2	1.4	173.94	0.316152	E7F6G9	Im:7146988 protein (Fragment)	uggt2
1.237		cellular process;establishment of localization;establishment of localization in cell;establishment of protein localization;intracellular protein transport;intracellular transport;protein transport;transport;vesicle-mediated transport	Lysosome	3	3.4	90.95	0.316271	Q7ZUU8	Uncharacterized protein (Fragment) OS=Dan	ap1g1
-1.214			Spliceosome	8	18.6	41.213	0.31669	Q5M9N3	Uncharacterized protein	srsf6b
1.848				7	45.1	21.608	0.316749	A7E2K8	Uncharacterized protein	crygm2d14
-1.018				1	0.5	234.59	0.317007	E7FBA8	Uncharacterized protein	nav1
-1.625				5	5.3	83.574	0.317324	E7F6Z2	Uncharacterized protein	LOC568033
1.192				10	61.4	21.257	0.317564	Q4VBU2	Uncharacterized protein	crygmxl2
-1.411		biosynthetic process;cellular biosynthetic process;cellular macromolecule biosynthetic process;cellular macromolecule metabolic process;cellular metabolic process;cellular process;cellular protein metabolic process;macromolecule biosynthetic process;macromolecule metabolic process;metabolic process;primary metabolic process;protein metabolic process;translation	Ribosome	14	50.4	30.29	0.317773	Q6NWC3	Ribosomal protein S2	rps2
-1.457		alcohol catabolic process;alcohol metabolic process;carbohydrate catabolic process;carbohydrate metabolic process;catabolic process;cellular carbohydrate catabolic process;cellular carbohydrate metabolic process;cellular metabolic process;cellular process;generation of precursor metabolites and energy;glucose catabolic process;glucose metabolic process;glycolysis;hexose catabolic process;hexose m…		2	4.9	39.26	0.318465	Q7ZW73	Fructose-bisphosphate aldolase	aldob
-1.053			Ribosome	5	38	18.885	0.318564	Q7T1J9	Ribosomal protein S10	rps10
-1.008		cellular macromolecule metabolic process;cellular metabolic process;cellular nitrogen compound metabolic process;cellular process;DNA conformation change;DNA duplex unwinding;DNA geometric change;DNA metabolic process;DNA-dependent DNA replication initiation;macromolecule metabolic process;metabolic process;nitrogen compound metabolic process;nucleic acid metabolic process;nucleobase-containing c…	Cell cycle;Cell cycle - yeast;DNA replication;Meiosis - yeast	13	22.5	80.996	0.318766	Q7ZVL6	Uncharacterized protein	mcm7
0.996				1	2.2	257.07	0.318812	E7FFB1	Uncharacterized protein	akap9
-1.189				6	13.4	41.581	0.318843	Q802Y1	Uncharacterized protein	srsf4
-1.049				1	5.6	19.954	0.319031	Q0P4A5	Nucleoplasmin	npm2b
1.479				8	46.6	21.297	0.319166	Q6DGY0	Uncharacterized protein	crygm2d15
1.355				7	7.8	95.319	0.31947	F1RCY7	Uncharacterized protein (Fragment)	rbm15
-1.617		catabolic process;cellular catabolic process;cellular metabolic process;cellular nitrogen compound catabolic process;cellular nitrogen compound metabolic process;cellular process;GTP catabolic process;GTP metabolic process;heterocycle catabolic process;heterocycle metabolic process;metabolic process;nitrogen compound metabolic process;nucleobase-containing compound catabolic process;nucleobase-co…		6	14.2	51.221	0.320089	F1QGW6	Uncharacterized protein	eif2s3
-1.522		biological regulation;cellular process;cellular response to stimulus;establishment of localization;establishment of protein localization;intracellular signal transduction;protein transport;regulation of biological process;regulation of cellular process;response to stimulus;signal transduction;small GTPase mediated signal transduction;transport		2	10.4	22.642	0.320702	Q6DGV5	Uncharacterized protein	rab10
-1.524				3	6.7	55.189	0.32153	A5WVU0	Uncharacterized protein	tbl1xr1
-1.653				5	17.3	31.604	0.323494	O93423	Zgc:110200 OS=D	stom
-2.234		anatomical structure morphogenesis;biological regulation;developmental process;digestive tract morphogenesis;regulation of anatomical structure morphogenesis;regulation of biological process;regulation of cell differentiation;regulation of cellular process;regulation of developmental process;regulation of epithelial cell differentiation;regulation of multicellular organismal development;regulatio…	Tight junction;Viral myocarditis	15	6.8	227.71	0.324131	Q4U0S2	Myosin, heavy polypeptide 11, smooth muscle	myh11a
-1.282				16	51.4	35.15	0.326667	A7E2L4	Guanine nucleotide binding protein (G protein), beta polypeptide 2-like 1	gnb2l1
-1.079		cellular macromolecule metabolic process;cellular metabolic process;cellular nitrogen compound metabolic process;cellular process;macromolecule metabolic process;macromolecule modification;metabolic process;nitrogen compound metabolic process;nucleic acid metabolic process;nucleobase-containing compound metabolic process;primary metabolic process;pseudouridine synthesis;RNA metabolic process;RNA …		1	2.3	65.025	0.326754	F1QUN2	Pus7 protein	pus7
-1.631		catabolic process;cellular catabolic process;cellular metabolic process;cellular nitrogen compound catabolic process;cellular nitrogen compound metabolic process;cellular process;GTP catabolic process;GTP metabolic process;heterocycle catabolic process;heterocycle metabolic process;metabolic process;nitrogen compound metabolic process;nucleobase-containing compound catabolic process;nucleobase-co…		18	29.4	50.149	0.327368	F1QI74	Elongation factor 1-alpha	eef1a1l1
1.002				2	4	78.659	0.327405	Q5U3V6	Uncharacterized protein	ythdc1
1.38				4	9.6	46.038	0.32799	Q6DH18	Un	syt5a
1.283				2	2.8	96.762	0.329202	F1RDG5	Novel protein similar to vertebrate mitogen-activated protein kinase kinase kinase kinase 3 (MAP4K3) (Fragment) OS=Dan
-2.053				4	38.1	15.876	0.329443	E7FAW6	Uncharacterized protein	LOC100331639
1.47		actin cytoskeleton organization;actin filament-based process;cellular component organization;cellular component organization at cellular level;cellular component organization or biogenesis;cellular component organization or biogenesis at cellular level;cellular process;cytoskeleton organization;organelle organization		3	23	15.088	0.329574	Q7ZVJ0	Profilin	pfn2l
-1.292		establishment of localization;transport		6	13.8	39.306	0.329911	Q7ZV45	Solute carrier family 25 (Mitochondrial carrier phosphate carrier), member 3	slc25a3b
1.123		cellular metabolic process;cellular process;metabolic process;sulfate assimilation;sulfur compound metabolic process		10	18.3	69.172	0.329922	F1QFG2	Zgc:153748	papss2a
1.316		biological regulation;cellular process;cellular response to stimulus;intracellular signal transduction;regulation of biological process;regulation of cellular process;response to stimulus;signal transduction	African trypanosomiasis;Aldosterone-regulated sodium reabsorption;Amoebiasis;Calcium signaling pathway;Endocrine and other factor-regulated calcium reabsorption;ErbB signaling pathway;Fc gamma R-mediated phagocytosis;Focal adhesion;Gap junction;Gastric acid secretion;Glioma;Leukocyte transendothelial migration;Long-term depression;Long-term potentiation;MAPK signaling pathway;MAPK signaling pathw…	3	4.5	76.272	0.330732	F1R444	Protein kinase C	prkca
1.483		carbohydrate metabolic process;cellular carbohydrate metabolic process;cellular macromolecule metabolic process;cellular metabolic process;cellular process;cellular protein metabolic process;glycosylation;macromolecule glycosylation;macromolecule metabolic process;macromolecule modification;metabolic process;primary metabolic process;protein glycosylation;protein metabolic process;protein modific…	Protein processing in endoplasmic reticulum	11	7.9	173.21	0.330805	A0JMD3	Uncharacterized protein	uggt1
-1.19				2	1.3	161.51	0.331234	M5BFV8	Uncharacterized protein	col22a1
1.037				5	4.9	112.68	0.3317	F1R4D9	Uncharacterized protein	tcerg1a
-1.246		biosynthetic process;cellular biosynthetic process;cellular macromolecule biosynthetic process;cellular macromolecule metabolic process;cellular metabolic process;cellular process;cellular protein metabolic process;macromolecule biosynthetic process;macromolecule metabolic process;metabolic process;primary metabolic process;protein metabolic process;translation		1	4.3	31.743	0.331922	A6H8Q7	LOC563247 protein (Fragment) OS=Danio	LOC563247
3.229		anatomical structure formation involved in morphogenesis;biological regulation;cellular component assembly;cellular component assembly at cellular level;cellular component organization;cellular component organization at cellular level;cellular component organization or biogenesis;cellular component organization or biogenesis at cellular level;cellular macromolecular complex assembly;cellular macr…	Gap junction;Pathogenic Escherichia coli infection;Phagosome	20	44.3	50.149	0.332453	Q6NWK7	Tuba1 protein	tuba1a
-1.417				5	7	89.058	0.33259	Q4G5V7	Rtn1a protein (Fragment)	rtn1a
-1.24		cellular macromolecule metabolic process;cellular metabolic process;cellular process;cellular protein metabolic process;macromolecule metabolic process;macromolecule modification;metabolic process;peptidyl-amino acid modification;peptidyl-proline modification;primary metabolic process;protein folding;protein metabolic process;protein modification process;protein peptidyl-prolyl isomerization		1	4.2	23.543	0.332591	F1R5R3	Peptidylprolyl isomerase D (Cyclophilin D)	ppid
1.15		axon extension;axon extension involved in axon guidance;cell growth;cellular process;developmental cell growth;developmental growth;developmental growth involved in morphogenesis;developmental process;growth		4	20.6	23.738	0.333346	Q7SZC9	Heterogeneous nuclear ribonucleoprotein R	hnrnpr
-1.499		biological regulation;cellular process;cellular response to stimulus;intracellular signal transduction;regulation of biological process;regulation of cellular process;response to stimulus;signal transduction;small GTPase mediated signal transduction		2	9.4	20.342	0.333589	Q7ZUW4	Novel protein similar to vertebrate ADP-ribosylation factor 4 (ARF4) (Zgc:77650)	arf5
-2.546			Amoebiasis;ECM-receptor interaction;Focal adhesion;Protein digestion and absorption	8	6.8	136.93	0.333685	Q6PEI9	Uncharacterized protein	col1a1b
1.456		cellular component organization;cellular component organization at cellular level;cellular component organization or biogenesis;cellular component organization or biogenesis at cellular level;cellular process;COPII vesicle coating;organelle organization;vesicle coating;vesicle organization		2	0.8	121.39	0.333727	Q1RLV3	LOC567075 protein (Fragment)	LOC567075
-10.979			Protein digestion and absorption	3	4.9	65.653	0.334334	Q8JGL8	Type IX collagen alpha 2	col9a2
-1.255				7	6.2	116.6	0.334364	A3KMS1	Probable ATP-dependent RNA helicase DDX46	ddx46
1.254				10	8	134.24	0.334948	A0ELQ2	ATPase, Ca++ transporting, plasma membrane 1a	atp2b1a
-1.188				8	39.7	19.203	0.336172	Q7ZUQ9	Cirbp protein	cirbp
1.236		cellular component assembly;cellular component assembly at cellular level;cellular component organization;cellular component organization at cellular level;cellular component organization or biogenesis;cellular component organization or biogenesis at cellular level;cellular membrane organization;cellular process;clustering of voltage-gated calcium channels;membrane organization;neuronal ion chann…		11	12.2	93.182	0.338232	Q5BU17	Ribeye b protein	ctbp2l
1.154		ATP-dependent chromatin remodeling;cellular component organization;cellular component organization at cellular level;cellular component organization or biogenesis;cellular component organization or biogenesis at cellular level;cellular process;chromatin modification;chromatin organization;chromatin remodeling;chromosome organization;organelle organization		28	26.2	119.78	0.338328	A2RUY6	Uncharacterized protein	smarca5
1.314		establishment of localization;establishment of localization in cell;establishment of protein localization;intracellular protein transport;intracellular transport;protein transport;transport		10	10.2	123.45	0.338813	E7FBU7	Uncharacterized protein	xpo1b
-1.896				7	31	29.685	0.339884	Q7T1D8	Uncharacterized protein	phb
-1.421		biological regulation;cell redox homeostasis;cellular homeostasis;cellular process;homeostatic process;regulation of biological process;regulation of biological quality;regulation of cellular process		2	4.6	36.315	0.341171	F1QWJ6	Glrx3 protein	glrx3
-1.794		carbohydrate metabolic process;cellular carbohydrate metabolic process;cellular macromolecule metabolic process;cellular metabolic process;cellular process;cellular protein metabolic process;glycosylation;macromolecule glycosylation;macromolecule metabolic process;macromolecule modification;metabolic process;peptidyl-amino acid modification;peptidyl-asparagine modification;primary metabolic proce…		9	24.5	51.299	0.341281	F1Q7R4	Dolichyl-diphosphooligosaccharide--protein glycosyltransferase 48 kDa subunit	ddost
1.804		cellular component assembly;cellular component assembly at cellular level;cellular component organization;cellular component organization at cellular level;cellular component organization or biogenesis;cellular component organization or biogenesis at cellular level;cellular macromolecular complex assembly;cellular macromolecular complex subunit organization;cellular process;cellular protein compl…		19	44.2	50.034	0.341884	Q6NWJ5	Tuba8l4 protein	tuba8l4
-1.32			Cardiac muscle contraction;Dilated cardiomyopathy;Hypertrophic cardiomyopathy (HCM);Pathways in cancer;Thyroid cancer	5	17.6	32.89	0.342127	Q6P0W3	Uncharacterized protein	tpm3
-1.622		biosynthetic process;cellular biosynthetic process;cellular metabolic process;cellular nitrogen compound biosynthetic process;cellular nitrogen compound metabolic process;cellular process;coenzyme biosynthetic process;coenzyme metabolic process;cofactor biosynthetic process;cofactor metabolic process;heterocycle biosynthetic process;heterocycle metabolic process;metabolic process;NAD biosynthetic…	Nicotinate and nicotinamide metabolism	2	4.1	55.931	0.342385	E7F8T6	Zgc:55764	LOC100330160
-1.39				1	3.8	33.458	0.342386	Q567K9	LIM domain-binding protein 1-A	ldb1b
1.47				2	1.2	158.09	0.342499	B8A4G4	Mediator of RNA polymerase II transcription subunit 23	med23
1.516			Phototransduction	2	4.9	23.376	0.342923	Q4V8S2	Uncharacterized protein	rcvrna
1.175				4	7.9	59.855	0.342938	F1Q9D2	Copine III	cpne3
-1.128		cellular component assembly;cellular component assembly at cellular level;cellular component organization;cellular component organization at cellular level;cellular component organization or biogenesis;cellular component organization or biogenesis at cellular level;cellular macromolecular complex assembly;cellular macromolecular complex subunit organization;cellular process;cellular protein compl…		24	64.7	49.788	0.343431	F1R6Y8	Zgc:123194	zgc:123194
-1.587		acetyl-CoA catabolic process;acetyl-CoA metabolic process;carbohydrate metabolic process;catabolic process;cellular carbohydrate metabolic process;cellular catabolic process;cellular metabolic process;cellular process;coenzyme catabolic process;coenzyme metabolic process;cofactor catabolic process;cofactor metabolic process;metabolic process;primary metabolic process;tricarboxylic acid cycle		7	16.2	51.783	0.343896	B2GTW6	Cs protein	cs
1.169				6	6.2	123.15	0.345975	M1EVR1	Uncharacterized protein (Fragment)	SLC12A5
-1.35				9	16.2	47.758	0.346639	Q05AL9	Uncharacterized protein	zgc:153629
-1.325		cellular component assembly;cellular component assembly at cellular level;cellular component organization;cellular component organization at cellular level;cellular component organization or biogenesis;cellular component organization or biogenesis at cellular level;cellular macromolecular complex assembly;cellular macromolecular complex subunit organization;cellular process;cellular protein compl…		20	44.3	50.143	0.349228	E7F244	Tubulin alpha 8-like 3a protein	si:ch211-114n24.6
1.032		cellular macromolecule metabolic process;cellular metabolic process;cellular nitrogen compound metabolic process;cellular process;cellular response to stimulus;cellular response to stress;DNA metabolic process;DNA repair;macromolecule metabolic process;metabolic process;nitrogen compound metabolic process;nucleic acid metabolic process;nucleobase-containing compound metabolic process;primary meta…		2	3.7	60.345	0.349257	Q9I911	Cry5 protein (Fragment)	cry5
-1.275			RNA transport	1	3	36.07	0.349403	Q7ZW92	Serine/threonine kinase receptor associated protein	strap
1.362		biological regulation;cellular process;cellular response to stimulus;intracellular signal transduction;positive regulation of catalytic activity;positive regulation of GTPase activity;positive regulation of hydrolase activity;positive regulation of molecular function;regulation of biological process;regulation of catabolic process;regulation of catalytic activity;regulation of cellular catabolic …		2	1.7	151.09	0.349425	F1Q9E9	LOC560371 protein (Fragment)	bcr
-1.142		biosynthetic process;cellular biosynthetic process;cellular macromolecule biosynthetic process;cellular macromolecule metabolic process;cellular metabolic process;cellular process;cellular protein metabolic process;macromolecule biosynthetic process;macromolecule metabolic process;metabolic process;primary metabolic process;protein metabolic process;translation	Ribosome	8	47.3	16.356	0.34967	Q1LWH1	Ribosomal protein S16	rps16
1.246			Tight junction	5	4.9	113.84	0.349962	B7ZVM2	Lethal giant larvae homolog 2 (Drosophila)	llgl2
-2.114				3	24.8	16.837	0.350172	B2GQW3	Calm1b protein
1.03				4	38.1	11.405	0.350584	F1R1J3	Uncharacterized protein	zgc:86599
-1.137				4	7.8	69.918	0.351198	A2CF48	Uncharacterized protein	crata
-1.186				2	3.5	65.108	0.351237	Q6PBY6	Uncharacterized protein	tomm70a
-1.409		actin cytoskeleton organization;actin filament organization;actin filament-based process;actin nucleation;Arp2/3 complex-mediated actin nucleation;biological regulation;cellular component organization;cellular component organization at cellular level;cellular component organization or biogenesis;cellular component organization or biogenesis at cellular level;cellular process;cytoskeleton organiza…	Bacterial invasion of epithelial cells;Fc gamma R-mediated phagocytosis;Pathogenic Escherichia coli infection;Regulation of actin cytoskeleton;Shigellosis	1	7.3	20.456	0.353315	Q6ZM62	Actin related protein 2/3 complex, subunit 3	arpc3
-1.896		macromolecule metabolic process;metabolic process;primary metabolic process;protein metabolic process;proteolysis		3	6.8	51.23	0.354408	Q803B5	Uncharacterized protein	dnpep
-1.374		biosynthetic process;cellular biosynthetic process;cellular macromolecule biosynthetic process;cellular macromolecule metabolic process;cellular metabolic process;cellular process;cellular protein metabolic process;macromolecule biosynthetic process;macromolecule metabolic process;metabolic process;primary metabolic process;protein metabolic process;translation	Ribosome	5	35.8	16.579	0.354604	Q6P2M0	Zgc:77235	zgc:77235
1.391				3	1.3	209.91	0.354854	E7F5M0	Uncharacterized protein	nup214
-2.093		amide transport;ammonium transmembrane transport;ammonium transport;cation transport;cellular process;establishment of localization;ion transmembrane transport;ion transport;nitrogen compound transport;organic cation transport;transmembrane transport;transport;urea transport		1	1.8	47.257	0.355366	Q7T067	Rhesus blood group-associated glycoprotein	rhag
-1.306		ameboidal cell migration;anatomical structure formation involved in morphogenesis;biological regulation;cell migration;cell migration involved in gastrulation;cell motility;cellular component movement;cellular process;cellular response to stimulus;developmental process;intracellular signal transduction;locomotion;myoblast fusion;regulation of biological process;regulation of cellular process;resp…	Adherens junction;Amyotrophic lateral sclerosis (ALS);Axon guidance;B cell receptor signaling pathway;Bacterial invasion of epithelial cells;Chemokine signaling pathway;Colorectal cancer;Epithelial cell signaling in Helicobacter pylori infection;Fc epsilon RI signaling pathway;Fc gamma R-mediated phagocytosis;Focal adhesion;Leukocyte transendothelial migration;MAPK signaling pathway;Natural kille…	5	28.6	21.534	0.355643	Q7ZSZ9	Uncharacterized protein (Fragment)	rac1
-1.426		biosynthetic process;cellular biosynthetic process;cellular macromolecule biosynthetic process;cellular macromolecule metabolic process;cellular metabolic process;cellular process;cellular protein metabolic process;macromolecule biosynthetic process;macromolecule metabolic process;metabolic process;primary metabolic process;protein metabolic process;translation		23	38.7	46.255	0.355902	Q5BJJ2	Ribosomal protein L3	rpl3
1.22		biological adhesion;cell adhesion;cell-matrix adhesion;cell-substrate adhesion;cellular process		7	6.2	141.68	0.356306	F1RAG3	Uncharacterized protein (Fragment)	nid1a
-1.2				1	3.4	33.394	0.356783	Q7ZUB6	Uncharacterized protein	mpped2
1.05				1	2.3	47.104	0.356987	A4QNZ8	Acin1a protein (Fragment)	acin1a
1.114				2	2.1	96.975	0.357234	F8W5C4	Uncharacterized protein (Fragment)	eps15l1a
1.249		biological regulation;cellular process;cellular response to stimulus;regulation of biological process;regulation of cellular process;response to stimulus;signal transduction		2	1.8	121.15	0.35748	E7EYC8	Uncharacterized protein	srgap3
1.007		biological adhesion;cell adhesion;cellular process		2	2.6	79.423	0.357847	F1Q956	Cell adhesion molecule PCAM	ncam1b
1.728				6	3.6	206.04	0.357994	B8A5L1	Uncharacterized protein	LOC563777
-1.133			NOD-like receptor signaling pathway;Plant-pathogen interaction	1	4.7	36.804	0.358117	Q5U3E4	Uncharacterized protein	sgut1
1.144		anatomical structure development;developmental process;lens development in camera-type eye		3	10.6	28.783	0.358553	Q6DEI6	Aquaporin-0a	mipa
-2.271				11	17.9	69.842	0.358977	Q6NZU8	ATPase family, AAA domain containing 3B	atad3b
-1.233				11	18.2	62.399	0.359408	F1QGL7	Calcium/calmodulin-dependent protein kinase type II delta 2 chain	camk2d2
-1.152				2	5.4	46.235	0.359531	Q5XJM8	Uncharacterized protein	wdfy1
1.855				2	4.2	70.482	0.359662	F1QNE1	Uncharacterized protein (Fragment)	baz2a
1.451		cellular macromolecule metabolic process;cellular metabolic process;cellular process;cellular protein metabolic process;macromolecule metabolic process;macromolecule modification;metabolic process;peptidyl-amino acid modification;peptidyl-proline modification;primary metabolic process;protein folding;protein metabolic process;protein modification process;protein peptidyl-prolyl isomerization		4	30.5	17.374	0.360279	Q499A7	Peptidyl-prolyl cis-trans isomerase (Fragmen	ppiaa
-1.283		cellular macromolecule metabolic process;cellular metabolic process;cellular process;cellular protein metabolic process;macromolecule metabolic process;metabolic process;primary metabolic process;protein folding;protein metabolic process		2	4.5	48.54	0.360966	Q6PE26	Calrl protein OS=Danio	calr
-1.4		activation of adenylate cyclase activity;ameboidal cell migration;anatomical structure formation involved in morphogenesis;anatomical structure morphogenesis;anterior/posterior pattern specification;biological regulation;cell migration;cell migration involved in gastrulation;cell morphogenesis;cell motility;cellular component morphogenesis;cellular component movement;cellular component organizati…		7	17.5	49.396	0.360998	Q6YBS2	Adenylyl cyclase-associated protein	cap1
-1.066		anatomical structure development;anatomical structure morphogenesis;cellular macromolecule metabolic process;cellular metabolic process;cellular process;cellular protein metabolic process;developmental process;heart jogging;kidney development;macromolecule metabolic process;macromolecule modification;metabolic process;organ development;phosphate-containing compound metabolic process;phosphorus me…	Calcium signaling pathway;ErbB signaling pathway;Gastric acid secretion;Glioma;GnRH signaling pathway;ko05152;Long-term potentiation;Melanogenesis;Neurotrophin signaling pathway;Olfactory transduction;Oocyte meiosis;Phototransduction - fly;Wnt signaling pathway	13	23.6	62.586	0.361073	Q4V9P8	Calcium/calmodulin-dependent protein kinase (CaM kinase) II gamma 1	camk2g1
2.116		cell cycle process;cellular component organization;cellular component organization at cellular level;cellular component organization or biogenesis;cellular component organization or biogenesis at cellular level;cellular macromolecule metabolic process;cellular metabolic process;cellular nitrogen compound metabolic process;cellular process;chromosome condensation;chromosome organization;chromosome…	Cell cycle - yeast	1	1.2	112.66	0.361634	F1QJY8	Uncharacterized protein	ncapg
-1.153			Cell cycle - yeast;Chagas disease (American trypanosomiasis);Hepatitis C;Long-term depression;Meiosis - yeast;mRNA surveillance pathway;Oocyte meiosis;TGF-beta signaling pathway;Tight junction;Wnt signaling pathway	3	11	35.562	0.361701	Q803G3	Serine/threonine-protein phosphatase	ppp2cb
-1.276				1	2.1	61.059	0.362345	F1QCL7	Procollagen-proline, 2-oxoglutarate 4-dioxygenase (Proline 4-hydroxylase), alpha polypeptide I	LOC556879
1.127			Adipocytokine signaling pathway;Fatty acid metabolism;Peroxisome;PPAR signaling pathway	3	4.5	78.805	0.3638	B0S5C4	Uncharacterized protein (Fragment)	acsl3b
1.038				1	6	16.441	0.363805	Q5W8I6	Transporter (Fragment)	slc6a9
-2.037		biosynthetic process;cellular biosynthetic process;cellular macromolecule biosynthetic process;cellular macromolecule metabolic process;cellular metabolic process;cellular process;cellular protein metabolic process;macromolecule biosynthetic process;macromolecule metabolic process;metabolic process;primary metabolic process;protein metabolic process;translation	Ribosome	3	32.6	10.205	0.364291	A7YY10	Uncharacterized protein	zgc:171772
-1.834				2	9.6	26.272	0.364932	B2GS95	Cpsf5 protein
-1.134				6	17.4	47.634	0.364987	Q4V9J6	Uncharacterized protein	hnrpkl
1.419		biosynthetic process;cellular biosynthetic process;cellular macromolecule biosynthetic process;cellular macromolecule metabolic process;cellular metabolic process;cellular nitrogen compound metabolic process;cellular process;macromolecule biosynthetic process;macromolecule metabolic process;maturation of SSU-rRNA;maturation of SSU-rRNA from tricistronic rRNA transcript (SSU-rRNA, 5.8S rRNA, LSU-r…	Ribosome	2	10.6	24.089	0.365643	B5DDE8	40S ribosomal protein S8	rps8b
1.237		macromolecule metabolic process;metabolic process;primary metabolic process;protein metabolic process;proteolysis	Type I diabetes mellitus	3	8.8	51.282	0.365697	Q6NSM5	Uncharacterized protein	cpe
1.213			Peroxisome	10	55.3	21.989	0.366777	Q5BJJ3	Zgc:110343 protein	prdx1
1.175		biosynthetic process;cellular biosynthetic process;cellular macromolecule biosynthetic process;cellular macromolecule metabolic process;cellular metabolic process;cellular process;cellular protein metabolic process;macromolecule biosynthetic process;macromolecule metabolic process;metabolic process;primary metabolic process;protein metabolic process;translation	Ribosome	2	35.7	8.2178	0.366779	Q6DGL9	Ribosomal protein L38	rpl38
-1.311		cellular macromolecule metabolic process;cellular metabolic process;cellular nitrogen compound metabolic process;cellular process;macromolecule metabolic process;metabolic process;mRNA metabolic process;mRNA processing;nitrogen compound metabolic process;nucleic acid metabolic process;nucleobase-containing compound metabolic process;primary metabolic process;RNA metabolic process;RNA processing		3	5.6	56.927	0.366884	E7FB37	Uncharacterized protein	ptbp3
-1.232				3	8.6	52.488	0.366893	B3DGZ4	Uncharacterize	cttn
1.165				1	3.8	31.035	0.366986	Q7T1D9	Uncharacterized protein	echs1
1.137				1	6.2	26.974	0.36725	I3IT82	Engulfment and cell motility 1 (Ced-12 homolog, C. elegans)	elmo1
1.104				13	84.4	21.24	0.367866	A8E4S8	Uncharacterized protein	crygm2d10
1.355				5	17.6	32.044	0.369601	E7EZP9	Uncharacterized protein	fhl3
1.136			ECM-receptor interaction;Focal adhesion;Protein digestion and absorption	9	10.5	106.91	0.369899	E7FCV8	Uncharacterized protein	col6a2
-1.339			Tight junction	3	16.7	27.509	0.370552	Q6DGS7	Uncharacterized protein	vapal
-2.821		actin cytoskeleton organization;actin filament organization;actin filament-based process;anatomical structure formation involved in morphogenesis;cellular component assembly;cellular component assembly at cellular level;cellular component assembly involved in morphogenesis;cellular component organization;cellular component organization at cellular level;cellular component organization or biogenes…		65	30.8	223.04	0.370654	F1QIR4	Uncharacterized protein	smyhc1
1.194		cellular macromolecule metabolic process;cellular metabolic process;cellular process;cellular protein metabolic process;macromolecule metabolic process;macromolecule modification;metabolic process;peptidyl-amino acid modification;peptidyl-proline modification;primary metabolic process;protein folding;protein metabolic process;protein modification process;protein peptidyl-prolyl isomerization	RIG-I-like receptor signaling pathway	3	28.3	17.706	0.370829	Q6PBX1	Protein (Peptidyl-prolyl cis/trans isomerase) NIMA-interacting 1	pin1
-1.173				1	3.1	29.989	0.371315	Q7ZUX9	Uncharacterized protein	nsa2
-1.069		cellular process;macromolecule metabolic process;metabolic process;primary metabolic process;protein metabolic process;proteolysis		2	5.9	45.392	0.372014	B8JIB1	Methionine aminopeptidase 1 (Fragment)	metap1
1.054				6	34.5	16.508	0.373954	Q9IB40	Uncharacterized protei	mylz3
-1.89				1	4.9	27.65	0.374782	Q7T3G8	Sine oculis-related homeobox 6a	six6a
-1.088				16	33.2	59.319	0.375859	B8A688	LOC563253 protein (Fragment)	si:ch211-198a12.6
-1.083				6	5	128.04	0.375888	F1QSC5	Col	col1a1a
-1.089				2	45.8	6.9217	0.377434	Q5R2V3	Gamma-D-crystallin (Fragment)	crygn2
1.494		amine biosynthetic process;amine metabolic process;biological regulation;biosynthetic process;carboxylic acid biosynthetic process;carboxylic acid metabolic process;cellular amine metabolic process;cellular amino acid biosynthetic process;cellular amino acid metabolic process;cellular biosynthetic process;cellular ketone metabolic process;cellular macromolecule metabolic process;cellular metaboli…		2	17.2	12.786	0.378071	E9QD54	Eukaryotic translation initiation factor 5A	eif5a
1.261				10	9.1	148.97	0.378112	F1R1D0	Sister chromatid cohesion protein PDS5 homolog A	pds5a
1.107		amine biosynthetic process;amine metabolic process;biosynthetic process;carboxylic acid biosynthetic process;carboxylic acid metabolic process;cellular amine metabolic process;cellular amino acid biosynthetic process;cellular amino acid metabolic process;cellular biosynthetic process;cellular ketone metabolic process;cellular metabolic process;cellular nitrogen compound biosynthetic process;cellu…		1	3.7	38.307	0.380849	I6L9H3	Cystathioni	cbsa
-1.508		cellular process;establishment of localization;transmembrane transport;transport	Calcium signaling pathway;Huntington's disease;Parkinson's disease	21	51	32.763	0.381179	Q8JHI0	Solute carrier family 25 alpha, member 5	slc25a5
1.116		macromolecule metabolic process;metabolic process;primary metabolic process;protein metabolic process;proteolysis		2	3.8	61.014	0.382582	I3ISA7	Zgc:153446	capn5a
1.253				11	59.5	21.161	0.382595	A8WGI8	Zgc:173452 protein	zgc:173452
-1.198				3	9	34.939	0.383159	A8BBB9	Epyc pro	epyc
1.079				1	6.1	28.07	0.38346	R4GDZ8	Uncharacterized protein
-1.055		biosynthetic process;cellular biosynthetic process;cellular metabolic process;cellular nitrogen compound biosynthetic process;cellular nitrogen compound metabolic process;cellular process;metabolic process;nitrogen compound metabolic process;nucleobase-containing compound biosynthetic process;nucleobase-containing compound metabolic process;nucleobase-containing small molecule metabolic process;n…		1	4.5	39.139	0.38453	Q6GML2	Uncharacterized protein	zgc:91845
-1.48		biosynthetic process;cellular biosynthetic process;cellular macromolecule biosynthetic process;cellular macromolecule metabolic process;cellular metabolic process;cellular process;cellular protein metabolic process;macromolecule biosynthetic process;macromolecule metabolic process;metabolic process;primary metabolic process;protein metabolic process;translation	Ribosome	8	46.5	18.405	0.385633	Q7ZV05	40S ribosomal protein s11	rps11
-1.425		biological regulation;cell division;cellular process;cellular response to stimulus;intracellular signal transduction;regulation of biological process;regulation of cellular process;response to stimulus;signal transduction;small GTPase mediated signal transduction	Adherens junction;Axon guidance;Bacterial invasion of epithelial cells;Chemokine signaling pathway;Endocytosis;Epithelial cell signaling in Helicobacter pylori infection;Fc gamma R-mediated phagocytosis;Focal adhesion;GnRH signaling pathway;Leukocyte transendothelial migration;MAPK signaling pathway;MAPK signaling pathway - yeast;Neurotrophin signaling pathway;Pancreatic cancer;Pathogenic Escheri…	2	11	21.305	0.386242	Q7ZUQ1	Ras-like protein Cdc42a	cdc42l
-1.387		biological regulation;cell redox homeostasis;cellular homeostasis;cellular process;homeostatic process;regulation of biological process;regulation of biological quality;regulation of cellular process	Citrate cycle (TCA cycle);Glycine, serine and threonine metabolism;Glycolysis / Gluconeogenesis;Pyruvate metabolism;Valine, leucine and isoleucine degradation	8	18.3	53.56	0.38722	Q803L1	Dihydrolipoyl dehydrogenase	dldh
1.015				1	1.1	78.881	0.38849	F1R221	Myosin light chain kinase 1	mylka
1.052				3	2.4	137.96	0.388912	I3IRY9	Uncharacterized protein OS=Danio reri	si:dkey-89b17.4
-1.145		catabolic process;cellular aromatic compound metabolic process;cellular catabolic process;cellular metabolic process;cellular nitrogen compound catabolic process;cellular nitrogen compound metabolic process;cellular process;heterocycle catabolic process;heterocycle metabolic process;metabolic process;nitrogen compound metabolic process;nucleobase catabolic process;nucleobase metabolic process;nuc…	Axon guidance	9	15.6	61.29	0.389271	Q52PJ7	Uncharacterized protein	dpysl5a
1.022		biological regulation;cellular process;cellular response to stimulus;intracellular signal transduction;lipid metabolic process;metabolic process;primary metabolic process;regulation of biological process;regulation of cellular process;response to stimulus;signal transduction		2	6.9	30.227	0.389802	B0S4U2	Phospholipase C, delta 1b	plcd1b
-1.019				1	3	51.789	0.390236	Q503D7	Uncharacterized protein	rbm14a
-1.041				8	3.5	278.06	0.391251	F1Q924	Uncharacterized protein (Fragment)	col6a6
-1.166		biosynthetic process;cellular biosynthetic process;cellular macromolecule biosynthetic process;cellular macromolecule metabolic process;cellular metabolic process;cellular process;cellular protein metabolic process;macromolecule biosynthetic process;macromolecule metabolic process;metabolic process;primary metabolic process;protein metabolic process;translation		4	43.4	8.7865	0.391364	F8W484	60S ribosomal protein L18a	rpl18a
1.23		biosynthetic process;cellular biosynthetic process;cellular macromolecule biosynthetic process;cellular macromolecule metabolic process;cellular metabolic process;cellular nitrogen compound metabolic process;cellular process;macromolecule biosynthetic process;macromolecule metabolic process;metabolic process;nitrogen compound metabolic process;nucleic acid metabolic process;nucleobase-containing …		1	0.5	308.84	0.391596	F1QQA3	Uncharacterized protein	dido1
1.1		anatomical structure morphogenesis;cellular process;developmental process;embryonic morphogenesis;gastrulation		1	2	56.634	0.391702	Q6NYT0	Uncharacterized protein	xpnpep3
1.313				8	10.2	99.875	0.391777	E7F4T4	Uncharacterized protein	zc3h7b
-1.411		cellular process		5	5.1	118.18	0.392053	A5A4L9	Uncharacterized protein	supt16h
-1.625				2	3.8	48.688	0.392192	Q53B45	Neuro-oncological ventr	nova2
-1.026		biosynthetic process;metabolic process		2	4.3	43.915	0.393489	E7F5G8	Uncharacterized protein	LOC557979
1.044				13	37.5	27.149	0.395005	R4GE02	Histone H2B
1.21				1	1.1	110.62	0.395067	R4GEM8	MMS19 nucleotide excision repair protein homolog
1.427		establishment of localization;establishment of protein localization;protein transport;transport		1	4.7	26.395	0.396143	F1R1Z1	Uncharacterized protein (Fragment)	LOC100004357
1.276				10	15.7	86.08	0.396896	B2GSV7	Sec23a protein
-1.044				1	3.4	36.118	0.397305	A7MBW3	Uncharacterized protein	zc3h13
-1.419		establishment of localization;transport		4	14.9	33.854	0.397414	Q6IQ89	Uncharacterized protein	slc25a11
-1.645		catabolic process;macromolecule catabolic process;macromolecule metabolic process;metabolic process;primary metabolic process;protein catabolic process;protein metabolic process;proteolysis	Proteasome	7	21.9	44.224	0.397623	Q6DRD2	Proteasome (Prosome, macropain) 26S subunit, ATPase, 6 (Fragment)	psmc6
-1.069				1	3.9	40.865	0.397775	E7F2L6	Map2k6 protein	map2k6
-1.063				9	40.4	24.139	0.39841	Q32PT3	Uncharacterized protein	hmgb2a
1.559				4	3.3	150.48	0.398716	E7F1L2	LOC100001129 protein (Fragment)	cadpsa
-1.056				2	5.7	36.501	0.399667	Q7ZTX2	Uncharacterized protein	wdr5
1.011				1	4.8	28.856	0.401765	Q803C2	Transmembrane protein 33	tmem33
1.166				6	15.6	56.39	0.401918	E7FBM2	Uncharacterized protein
-1.291		biological regulation;cellular process;cellular response to stimulus;regulation of biological process;regulation of cellular process;response to stimulus;signal transduction		1	6	15.205	0.402023	B8JJP7	Ppp2r5e2 protein	ppp2r5eb
1.045			Adipocytokine signaling pathway;Bile secretion;Pathways in cancer;Renal cell carcinoma	2	3.9	53.593	0.402034	F1R0Q1	Uncharacterized protein (Fragment)	slc2a1b
1.067		amine catabolic process;amine metabolic process;aromatic amino acid family catabolic process;aromatic amino acid family metabolic process;aromatic compound catabolic process;carboxylic acid catabolic process;carboxylic acid metabolic process;catabolic process;cellular amine metabolic process;cellular amino acid catabolic process;cellular amino acid metabolic process;cellular aromatic compound met…		5	11.6	51.367	0.402202	Q7SYH6	Phenylalanine hydroxylase	pah
2.753				49	54.7	58.586	0.402688	Q9PUB5	Type II cytokeratin	krt5
1.1		carbohydrate metabolic process;metabolic process;primary metabolic process		7	7.8	98.152	0.403399	F8W5B8	Phosphorylase	pygl
1.217		cellular macromolecule metabolic process;cellular metabolic process;cellular nitrogen compound metabolic process;cellular process;macromolecule metabolic process;metabolic process;nitrogen compound metabolic process;nucleic acid metabolic process;nucleobase-containing compound metabolic process;primary metabolic process;RNA metabolic process		2	3	67.718	0.403594	Q0VGZ2	Uncharacterized protein (Fragment)	eif4g2a
-1.46		biological regulation;regulation of biological process;regulation of biosynthetic process;regulation of cellular biosynthetic process;regulation of cellular macromolecule biosynthetic process;regulation of cellular metabolic process;regulation of cellular process;regulation of gene expression;regulation of macromolecule biosynthetic process;regulation of macromolecule metabolic process;regulation…		2	1.2	252.98	0.40418	Q1MT59	Uncharacterized protein	crebbpa
-1.437		biological regulation;regulation of biological process;regulation of cellular component organization;regulation of cellular process;regulation of cytoskeleton organization;regulation of microtubule cytoskeleton organization;regulation of microtubule polymerization or depolymerization;regulation of microtubule-based process;regulation of organelle organization	MAPK signaling pathway	1	9.4	17.067	0.404367	Q568Q7	Stathmin	stmn1b
-1.333				12	18.9	81.501	0.404655	E7FC99	Catenin (Cadherin-associated protein), beta 1
-1.109		biosynthetic process;cellular biosynthetic process;cellular macromolecule biosynthetic process;cellular macromolecule metabolic process;cellular metabolic process;cellular process;cellular protein metabolic process;macromolecule biosynthetic process;macromolecule metabolic process;metabolic process;primary metabolic process;protein metabolic process;translation		6	21.9	21.654	0.404989	Q5BKV9	Ribosomal protein L9 (Fragment)	rpl9
1.205		cellular macromolecule metabolic process;cellular metabolic process;cellular process;cellular protein metabolic process;macromolecule metabolic process;macromolecule modification;metabolic process;peptidyl-amino acid modification;peptidyl-proline modification;primary metabolic process;protein folding;protein metabolic process;protein modification process;protein peptidyl-prolyl isomerization		4	30.5	17.401	0.405252	Q6TNR5	Peptidyl-prolyl cis-trans isomera	ppiaa
1.327				17	11	180.42	0.405642	F1QPX8	Uncharacterized protein	pbrm1l
1.175		cellular metabolic process;cellular process;electron transport chain;generation of precursor metabolites and energy;metabolic process;mitochondrial electron transport, ubiquinol to cytochrome c;oxidation-reduction process;respiratory electron transport chain		1	13.9	9.7951	0.406308	I3IS20	Cytochrome b-c1 complex subunit 7	uqcrb
-1.235				5	2.3	233.75	0.406426	E7FE29	Uncharacterized protein	myo18ab
-1.106				3	3	101.89	0.406455	F1R331	Zgc:152816	zgc:152816
1.459		cell cycle process;cellular component organization;cellular component organization at cellular level;cellular component organization or biogenesis;cellular component organization or biogenesis at cellular level;cellular macromolecule metabolic process;cellular metabolic process;cellular nitrogen compound metabolic process;cellular process;chromosome condensation;chromosome organization;DNA confor…		2	2.1	108.95	0.406478	Q7SXS6	Condensin complex subunit 1 (Fragment) OS=Danio re	ncapd2
-1.311		acetyl-CoA catabolic process;acetyl-CoA metabolic process;carbohydrate metabolic process;carboxylic acid metabolic process;catabolic process;cellular carbohydrate metabolic process;cellular catabolic process;cellular ketone metabolic process;cellular metabolic process;cellular process;coenzyme catabolic process;coenzyme metabolic process;cofactor catabolic process;cofactor metabolic process;dicar…		6	22.7	33.316	0.40718	E7EZF9	Malate dehydrogenase	mdh1a
-1.585		biological regulation;positive regulation of biological process;positive regulation of biosynthetic process;positive regulation of cellular biosynthetic process;positive regulation of cellular metabolic process;positive regulation of cellular process;positive regulation of macromolecule metabolic process;positive regulation of metabolic process;positive regulation of nitrogen compound metabolic p…		7	8.2	120.39	0.408382	F1QD27	Transcription elongation factor SPT5	supt5h
-1.385				7	19.8	40.972	0.409198	E9QBG3	RNA-binding motif protein, X chromosome	rbmx
-1.151		biological regulation;cellular component organization;cellular component organization or biogenesis;regulation of actin cytoskeleton organization;regulation of actin filament length;regulation of actin filament polymerization;regulation of actin filament-based process;regulation of actin polymerization or depolymerization;regulation of anatomical structure size;regulation of biological process;re…	Bacterial invasion of epithelial cells;Fc gamma R-mediated phagocytosis;Pathogenic Escherichia coli infection;Regulation of actin cytoskeleton;Shigellosis	2	5	34.467	0.409681	Q6P2T5	Actin related protein 2/3 complex, subunit 2	arpc2
-1.183				80	55.4	149.35	0.40973	E9QFD8	Uncharacterized protein	vtg4
1.05		catabolic process;cellular catabolic process;cellular macromolecule catabolic process;cellular macromolecule metabolic process;cellular metabolic process;cellular process;macromolecule catabolic process;macromolecule metabolic process;metabolic process;modification-dependent macromolecule catabolic process;modification-dependent protein catabolic process;primary metabolic process;protein metaboli…		5	6.9	93.704	0.409801	F8W2Y9	Uncharacterized protein	usp10
-1.822		cellular process;macromolecule metabolic process;metabolic process;primary metabolic process;protein metabolic process;proteolysis		1	3	52.835	0.409983	Q6NUX5	Methionine aminopeptidase 2	metap2b
-1.048			Calcium signaling pathway;Pancreatic secretion;Salivary secretion	7	5.9	128.71	0.409998	B2CZC0	Plasma membrane calcium ATPase 3 isoform b	atp2b3b
-1.367		anatomical structure development;cartilage development;cellular component organization;cellular component organization at cellular level;cellular component organization or biogenesis;cellular component organization or biogenesis at cellular level;cellular process;developmental process;digestive system development;endoplasmic reticulum organization;ER to Golgi vesicle-mediated transport;establishm…	Protein processing in endoplasmic reticulum;RNA transport	1	3.4	35.233	0.410118	Q7T2E1	SEC13 homolog (S. cerevisiae)	sec13
-1.161				19	39.7	54.149	0.410629	F1R8W4	Uncharacterized protein	desma
1.027				3	3.4	111.42	0.410664	E7FD56	Uncharacterized protein	naa25
-1.111		cellular component assembly;cellular component organization;cellular component organization or biogenesis;macromolecular complex assembly;macromolecular complex subunit organization;protein complex assembly;protein complex subunit organization;protein homooligomerization;protein oligomerization		1	4.6	41.458	0.410746	Q58DX0	Uncharacterized protein	prnprs3
1.133				13	24.9	60.308	0.411363	Q7ZVT6	Mpp6 protein	mpp6b
1.003		anatomical structure formation involved in morphogenesis;angiogenesis;developmental process	Focal adhesion;Insulin signaling pathway;Long-term potentiation;Meiosis - yeast;Oocyte meiosis;Regulation of actin cytoskeleton;Vascular smooth muscle contraction	6	23.8	37.608	0.412384	Q7ZVR3	Serine/threonine-protein phosphatase	ppp1cab
-1.57				8	14.6	59.435	0.412971	R4GDP5	Uncharacterized protein
1.286				4	7.4	58.478	0.413383	F1QDB5	Uncharacterized protein	slc2a3a
-1.042			Spliceosome	2	9.3	29.357	0.414418	Q7SZS0	Uncharacterized protein	zgc:65772
1.287				3	1.9	215.82	0.414762	F1R8Z8	Retinoic acid or thyroid hormone receptor core	ncor2
-1.496				23	58.4	38.235	0.414857	Q6NXC1	Uncharacterized protein	rbm4.3
1.253				5	5.7	116.82	0.416536	E9QJH0	Uncharacterized protein	si:dkeyp-106g6.1
1.05				3	1.9	200.88	0.416553	E9QC91	Novel protein similar to vertebrate HLA-B associated transcript 2	prrc2a
-1.021				6	27.9	20.932	0.418009	Q6P0G6	Uncharacterized protein	myl1
-1.059		establishment of localization;transport		2	14.9	13.729	0.418502	E9QFI4	Vesicle-trafficking protein SEC22b-B O	sec22bb
-1.285				6	8.3	112.51	0.41851	Q6NUU4	Lamc1 protein	lamc1
1.038				16	8.3	203.55	0.419412	E7FB15	Uncharacterized protein	hcfc1b
-1.479		actin crosslink formation;actin cytoskeleton organization;actin filament bundle assembly;actin filament organization;actin filament-based process;cellular component assembly;cellular component assembly at cellular level;cellular component organization;cellular component organization at cellular level;cellular component organization or biogenesis;cellular component organization or biogenesis at ce…	Adherens junction;Amoebiasis;Arrhythmogenic right ventricular cardiomyopathy (ARVC);Focal adhesion;Leukocyte transendothelial migration;Regulation of actin cytoskeleton;Systemic lupus erythematosus;Tight junction	21	25.2	103	0.420321	Q6P0J5	Actn3b	actn3b
-1.801		cellular macromolecule metabolic process;cellular metabolic process;cellular nitrogen compound metabolic process;cellular process;macromolecule metabolic process;metabolic process;mRNA metabolic process;mRNA processing;nitrogen compound metabolic process;nucleic acid metabolic process;nucleobase-containing compound metabolic process;primary metabolic process;RNA metabolic process;RNA processing		4	3.8	82.931	0.421519	Q6PUS3	Unchara	cstf3
-1.04				2	1.8	153.75	0.421675	E7EXJ5	Uncharacterized protein	wu:fi16e04
-1.716		cellular component assembly;cellular component assembly at cellular level;cellular component organization;cellular component organization at cellular level;cellular component organization or biogenesis;cellular component organization or biogenesis at cellular level;cellular macromolecular complex assembly;cellular macromolecular complex subunit organization;cellular process;chromatin organization…		10	39.3	16.717	0.422007	E7EZH8	Uncharacterized protein	CU457819.3
-1.33				14	38.8	42.342	0.422508	Q6NX91	Uncharacterized protein	rbm4.2
1.131		carbohydrate metabolic process;cellular carbohydrate metabolic process;cellular macromolecule metabolic process;cellular metabolic process;cellular process;cellular protein metabolic process;glycosylation;macromolecule glycosylation;macromolecule metabolic process;macromolecule modification;metabolic process;primary metabolic process;protein glycosylation;protein metabolic process;protein modific…		7	9.4	80.145	0.422531	F1QZM5	Integral membrane protein 1	itm1
1.254				2	1.8	143.74	0.422814	F1R097	Uncharacterized protein	si:dkey-34b22.2
1.717		anatomical structure morphogenesis;appendage morphogenesis;biological adhesion;biological regulation;cell adhesion;cell-cell adhesion;cellular process;developmental process;fin morphogenesis;forelimb morphogenesis;limb morphogenesis;localization;macromolecule localization;medial fin morphogenesis;pectoral fin morphogenesis;protein localization;regulation of biological process;regulation of cell a…	Amoebiasis;ECM-receptor interaction;Focal adhesion;Pathways in cancer;Small cell lung cancer;Toxoplasmosis	8	2.3	403.51	0.423245	Q2Q1W5	Laminin alpha 5	lama5
1.172		cellular macromolecule metabolic process;cellular metabolic process;cellular process;cellular protein metabolic process;macromolecule metabolic process;macromolecule modification;metabolic process;primary metabolic process;protein metabolic process;protein modification by small protein conjugation;protein modification by small protein conjugation or removal;protein modification process;protein ub…		14	2.8	568.23	0.426024	F1R984	Uncharacterized protein (Fragment)	ubr4
1.058		biological adhesion;cell adhesion;cellular process		7	9.2	92.621	0.427577	B3DH85	Uncha	ncam1a
-1.55		carbohydrate metabolic process;cellular carbohydrate metabolic process;cellular macromolecule metabolic process;cellular metabolic process;cellular process;cellular protein metabolic process;glycosylation;macromolecule glycosylation;macromolecule metabolic process;macromolecule modification;metabolic process;peptidyl-amino acid modification;peptidyl-asparagine modification;primary metabolic proce…		7	14.5	68.897	0.427606	F1QFW5	Ribophorin II	rpn2
-1.248			Alzheimer's disease;Huntington's disease;Oxidative phosphorylation;Parkinson's disease	2	20.7	9.4279	0.427821	Q7ZTT8	NADH dehydrogenase (Ubiquinone) 1 alpha subcomplex 4, like	ndufa4l
1.257		anatomical structure morphogenesis;biological regulation;cellular component maintenance;cellular component organization;cellular component organization or biogenesis;cellular process;cellular response to stimulus;developmental process;embryonic morphogenesis;embryonic retina morphogenesis in camera-type eye;metabolic process;photoreceptor cell maintenance;regulation of biological process;regulati…	Purine metabolism	29	33.1	98.256	0.427973	Q6P4P8	Uncharacterized protein	pde6c
-1.231				4	2.9	180.93	0.428935	D6MUD3	Uncharacterized protein (Fragment)	col11a1b
-1.224				2	6.1	42.296	0.429003	Q6P0G5	Trk-fused protein	tfg
-1.525		biosynthetic process;cellular biosynthetic process;cellular macromolecule biosynthetic process;cellular macromolecule metabolic process;cellular metabolic process;cellular nitrogen compound metabolic process;cellular process;DNA ligation;DNA ligation involved in DNA repair;DNA metabolic process;DNA recombination;DNA replication;macromolecule biosynthetic process;macromolecule metabolic process;me…		5	6.2	84.176	0.429182	Q4KM23	DNA ligase	lig3
-1.267		amine biosynthetic process;amine metabolic process;biosynthetic process;carboxylic acid biosynthetic process;carboxylic acid metabolic process;cellular amine metabolic process;cellular amino acid biosynthetic process;cellular amino acid metabolic process;cellular biosynthetic process;cellular ketone metabolic process;cellular metabolic process;cellular nitrogen compound biosynthetic process;cellu…	Alanine, aspartate and glutamate metabolism;Arginine and proline metabolism;Nitrogen metabolism;Two-component system	7	19.1	41.612	0.429374	Q7T2P7	Glutamine synthetase	glula
-1.454		actin crosslink formation;actin cytoskeleton organization;actin filament bundle assembly;actin filament organization;actin filament-based process;cellular component assembly;cellular component assembly at cellular level;cellular component organization;cellular component organization at cellular level;cellular component organization or biogenesis;cellular component organization or biogenesis at ce…	Adherens junction;Amoebiasis;Arrhythmogenic right ventricular cardiomyopathy (ARVC);Focal adhesion;Leukocyte transendothelial migration;Regulation of actin cytoskeleton;Systemic lupus erythematosus;Tight junction	28	35.7	103.78	0.431355	Q7SYE2	Actinin, alpha 4	actn4
-1.19		actin cytoskeleton organization;actin filament-based process;actomyosin structure organization;biological regulation;cellular component organization;cellular component organization at cellular level;cellular component organization or biogenesis;cellular component organization or biogenesis at cellular level;cellular process;cytoskeleton organization;organelle organization;regulation of biological…		4	15.3	33.84	0.431466	Q6PBA5	Calponin 2	cnn2
-1.177		catabolic process;cellular catabolic process;cellular macromolecule catabolic process;cellular macromolecule metabolic process;cellular metabolic process;cellular process;macromolecule catabolic process;macromolecule metabolic process;metabolic process;modification-dependent macromolecule catabolic process;modification-dependent protein catabolic process;primary metabolic process;protein metaboli…	Proteasome	1	5.6	28.1	0.431633	Q6P0I2	Proteasome subunit alpha type	psma8
-1.331		cellular macromolecule metabolic process;cellular metabolic process;cellular nitrogen compound metabolic process;cellular process;macromolecule metabolic process;metabolic process;mRNA metabolic process;mRNA processing;nitrogen compound metabolic process;nucleic acid metabolic process;nucleobase-containing compound metabolic process;primary metabolic process;RNA metabolic process;RNA processing		3	5.6	58.127	0.431758	A5PM68	Uncharacterized protein	ptbp2b
-1.594			Proteasome	7	16.7	43.135	0.432108	Q7ZU69	Proteasome (Prosome, macropain) 26S subunit, non-ATPase, 13	psmd13
1.389		cellular macromolecule metabolic process;cellular metabolic process;cellular nitrogen compound metabolic process;cellular process;macromolecule metabolic process;metabolic process;nitrogen compound metabolic process;nucleic acid metabolic process;nucleobase-containing compound metabolic process;primary metabolic process;RNA metabolic process;RNA processing	RNA degradation	4	6.8	102.37	0.433713	F1Q5Q7	Zgc:55695 protein	exosc10
1.048		biosynthetic process;cellular biosynthetic process;cellular macromolecule biosynthetic process;cellular macromolecule metabolic process;cellular metabolic process;cellular process;cellular protein metabolic process;macromolecule biosynthetic process;macromolecule metabolic process;metabolic process;primary metabolic process;protein metabolic process;translation	Ribosome	9	43.7	17.194	0.433723	Q6IMW6	Uncharacterized protein	rps13
-1.28		actin cytoskeleton organization;actin filament organization;actin filament-based process;actin nucleation;Arp2/3 complex-mediated actin nucleation;biological regulation;cellular component organization;cellular component organization at cellular level;cellular component organization or biogenesis;cellular component organization or biogenesis at cellular level;cellular process;cytoskeleton organiza…		7	19.4	47.465	0.433876	Q8JGM2	Actr3 protein	actr3
-1.02				3	2.6	144.94	0.434011	Q6B334	Uncharacterized protein	myo6a
1.13		biological regulation;cellular process;cellular response to stimulus;regulation of biological process;regulation of cellular process;response to stimulus;signal transduction		8	27.8	39.209	0.434886	F1R4Z2	Uncharacterized protein (Fragment)	arr3a
1.039		biological regulation;carbohydrate metabolic process;metabolic process;primary metabolic process;regulation of anatomical structure morphogenesis;regulation of biological process;regulation of cellular component organization;regulation of cellular process;regulation of developmental process;regulation of syncytium formation by plasma membrane fusion		11	22.4	55.983	0.434924	Q803G1	Uncharacterized protein	slc3a2b
-1.495		response to chemical stimulus;response to endogenous stimulus;response to estradiol stimulus;response to estrogen stimulus;response to hormone stimulus;response to organic substance;response to steroid hormone stimulus;response to stimulus		62	38.1	179.89	0.434956	Q1MTC4	Uncharacterized protein	vtg2
-1.765				5	8.8	54.647	0.435756	F1Q728	Coronin	coro1b
-1.574				2	5.5	40.465	0.43695	Q7T340	Developmentally regulated GTP-binding protein 1	drg1
1.255		anatomical structure morphogenesis;biological regulation;convergent extension;convergent extension involved in gastrulation;developmental process;embryonic morphogenesis;morphogenesis of an epithelium;regulation of anatomical structure morphogenesis;regulation of biological process;regulation of biological quality;regulation of cell morphogenesis;regulation of cell shape;regulation of cellular co…		5	3.8	147.81	0.437668	Q7SY42	Uncharacterized protein	tnika
2.144		aromatic compound biosynthetic process;biosynthetic process;cellular aromatic compound metabolic process;cellular biosynthetic process;cellular metabolic process;cellular nitrogen compound biosynthetic process;cellular nitrogen compound metabolic process;cellular process;coenzyme biosynthetic process;coenzyme metabolic process;cofactor biosynthetic process;cofactor metabolic process;folic acid-co…	Folate biosynthesis	2	7.9	27.044	0.43773	Q6IQV5	GTP cyclohydrolase I	gch2
1.677				24	20.7	140.01	0.437826	B0S6Z1	Uncharacterized protein	dhx9
-1.077		biological regulation;biosynthetic process;carbohydrate homeostasis;cell differentiation;cellular biosynthetic process;cellular developmental process;cellular macromolecule biosynthetic process;cellular macromolecule metabolic process;cellular metabolic process;cellular process;cellular protein metabolic process;chemical homeostasis;developmental process;embryo development;erythrocyte differentia…	Ribosome	4	21.3	20.376	0.438126	Q6IQI6	60S ribosomal protein L11	rpl11
-1.222				2	8.6	47.155	0.439469	B2GT94	WD repeat domain 18
1.039				11	28.4	33.253	0.439843	Q7SXN2	Heterogeneous nuclear ribonucleoprotein D-like	hnrpdl
1.609				1	1.5	71.348	0.440105	A5WVX9	Palmitoyltransferase	zdhhc17
1.089				4	8.3	39.489	0.441222	Q08C76	Uncharacterized protein	zgc:153440
-1.186				2	4.8	44.273	0.441321	Q6NY65	Regulator of chromosome condensation 1	rcc1
-1.535				4	2.9	168.79	0.443113	F1QBU0	Uncharacterized protein	col11a2
-1.036				12	72.6	23.568	0.445198	Q45FX9	Crystallin, beta A2b	cryba2b
-1.088				2	5	47.509	0.445713	F1R877	Zgc:171591 protein	zgc:171591
-1.51		carbohydrate metabolic process;metabolic process;primary metabolic process	Glycolysis / Gluconeogenesis	2	4.8	54.425	0.446494	A0JML7	ADP-dependent glucokinase	adpgk
1.421				2	2.1	79.701	0.446929	E7FB38	Uncharacterized protein	LOC568283
1.17				1	2.8	39.536	0.447103	Q6PC94	Uncharacterized protein	ndrg1b
1.021				1	3.8	21.391	0.448416	F1QNP4	Gamma-crystallin N-A (Fragment)	crygn1
-1.087		establishment of localization;establishment of protein localization;protein transport;transport		3	11.5	37.624	0.44901	Q6P0B3	Uncharacterized protein	scamp1
1.878				2	0.6	419.03	0.450208	E7F0P4	Uncharacterized protein (Fragment)	BX511086.1
1.017				8	14.1	71.765	0.45039	E7F0F1	Uncharacterized protein	CU929052.1
-1.46		catabolic process;cellular catabolic process;cellular metabolic process;cellular nitrogen compound catabolic process;cellular nitrogen compound metabolic process;cellular process;GTP catabolic process;GTP metabolic process;heterocycle catabolic process;heterocycle metabolic process;metabolic process;nitrogen compound metabolic process;nucleobase-containing compound catabolic process;nucleobase-co…	Endocytosis	6	9	60.792	0.450544	Q5TYP7	Uncharacterized protein	ehd3
0.999		anatomical structure development;anatomical structure morphogenesis;blood vessel development;developmental process;embryonic eye morphogenesis;embryonic morphogenesis;embryonic organ morphogenesis;eye morphogenesis;organ morphogenesis		3	19	17.929	0.452164	Q2VW43	Microfibrillar-associated protein 2	mfap2
1.27			Spliceosome;Systemic lupus erythematosus	7	21.8	24.463	0.452686	Q9I9E5	Small nuclear ribonucleoprotein-associated protein	snrpb
-1.068		axis specification;biological regulation;developmental process;dorsal/ventral axis specification;pattern specification process;positive regulation of molecular function;positive regulation of sequence-specific DNA binding transcription factor activity;regulation of biological process;regulation of biosynthetic process;regulation of cellular biosynthetic process;regulation of cellular macromolecul…		1	3.8	32.28	0.453987	F1R211	Transcription factor Sox-19a	sox19b
-1.451		biological regulation;cellular metabolic process;cellular nitrogen compound metabolic process;cellular process;gene silencing;gene silencing by RNA;metabolic process;negative regulation of biological process;negative regulation of gene expression;negative regulation of macromolecule metabolic process;negative regulation of metabolic process;nitrogen compound metabolic process;nucleic acid metabol…		22	25.5	97.999	0.45412	C9QNV8	Staphylococcal nuclease domain-containing pro	snd1
1.389		biological regulation;cAMP-mediated signaling;cell surface receptor linked signaling pathway;cellular process;cellular response to stimulus;cyclic-nucleotide-mediated signaling;detection of chemical stimulus;detection of chemical stimulus involved in sensory perception;detection of chemical stimulus involved in sensory perception of bitter taste;detection of chemical stimulus involved in sensory …	Phototransduction	9	26.3	39.87	0.455239	Q90WX6	Guanine nucleotide binding protein (G protein), alpha transducing activity polypeptide 1	gnat1
1.179				1	6.9	20.039	0.455642	Q503X7	Lens membrane protein mp19-1	lim2.1
-1.915		biological regulation;regulation of biological process;regulation of catabolic process;regulation of catalytic activity;regulation of macromolecule metabolic process;regulation of metabolic process;regulation of molecular function;regulation of primary metabolic process;regulation of protein catabolic process;regulation of protein metabolic process	Proteasome	16	22.4	99.478	0.455684	Q6PHK7	Proteasome (Prosome, macropain) 26S subunit, non-ATPase, 2	psmd2
-1.34		alcohol catabolic process;alcohol metabolic process;carbohydrate catabolic process;carbohydrate metabolic process;catabolic process;cellular carbohydrate catabolic process;cellular carbohydrate metabolic process;cellular metabolic process;cellular nitrogen compound metabolic process;cellular process;coenzyme metabolic process;cofactor metabolic process;glucose catabolic process;glucose metabolic …		3	10.9	38.548	0.457209	E9QH81	Putative oxidoreductase GLYR1	glyr1
-1.263		metabolic process	Alzheimer's disease;Cardiac muscle contraction;Huntington's disease;Oxidative phosphorylation;Parkinson's disease	8	17.9	52.124	0.457593	Q6PBH6	Uncharacterized pr	uqcrc1
-1.139		activation of MAPKKK activity;activation of protein kinase activity;anatomical structure development;anatomical structure formation involved in morphogenesis;anatomical structure morphogenesis;appendage morphogenesis;biological regulation;cardiac muscle cell proliferation;cell development;cell differentiation;cell migration;cell migration involved in heart development;cell motility;cell prolifera…		15	9.2	182.49	0.458625	Q7ZSY3	Brahma protein-like protein 1	smarca4
-1.27			Lysine degradation;Other types of O-glycan biosynthesis	3	4.7	84.938	0.458909	A3KNH4	Uncharacterized protein	plod3
1.215				11	10.4	129.8	0.459404	F1QKF2	Plasma membrane calcium ATPase 4	atp2b4
-1.234		biosynthetic process;cellular biosynthetic process;cellular macromolecule biosynthetic process;cellular macromolecule metabolic process;cellular metabolic process;cellular process;cellular protein metabolic process;macromolecule biosynthetic process;macromolecule metabolic process;metabolic process;primary metabolic process;protein metabolic process;translation	Ribosome	9	43.2	15.941	0.459815	Q6PBW7	Uncharacterized protein	rps19
-1.453			Arginine and proline metabolism	8	20.5	42.824	0.460527	Q90X19	Muscle creatine kinase	ckma
1.03				11	71.7	23.276	0.461234	Q6DGY4	Crystallin, beta A1b	cryba1b
-1.08		cellular process;establishment of localization;establishment of localization in cell;establishment of protein localization;intracellular protein transport;intracellular transport;protein transport;transport;vesicle-mediated transport		7	17.1	49.464	0.461451	I3IT87	AP-2 complex subunit mu-A	ap2m1b
-1.934				6	10.6	51.575	0.461748	Q567W2	Novel keratin protein (Zgc:110712)	zgc:110712
1.221				4	7.1	58.277	0.46192	B3DJG2	Similar to procollagen C-endopeptidase enhancer	LOC794872
1.071				13	76	23.028	0.462467	Q52JI7	Uncharacterized protein (Fragment)	cryba4
1.185				9	15.2	66.437	0.463727	F1QW17	Uncharacterized protein (Fragment)
-1.011				1	11	11.157	0.464001	Q7ZVA4	Uncharacterized protein (Fragment)	s100a10b
1.052		biological adhesion;biological regulation;cell adhesion;cellular component organization;cellular component organization at cellular level;cellular component organization or biogenesis;cellular component organization or biogenesis at cellular level;cellular process;cytoskeletal anchoring at plasma membrane;cytoskeleton organization;maintenance of location;maintenance of location in cell;maintenanc…		9	4.7	211.66	0.464149	F1Q4X4	Uncharacterized protein
-1.664				7	9.7	91.45	0.464243	Q6ZM34	Vacuolar protein sorti	vps35
0.997		establishment of localization;establishment of localization in cell;intracellular transport;transport		1	7.6	24.626	0.464609	Q6NWK3	Ran binding protein 1	ranbp1
2.748		aromatic compound biosynthetic process;biosynthetic process;cellular aromatic compound metabolic process;cellular biosynthetic process;cellular metabolic process;cellular nitrogen compound biosynthetic process;cellular nitrogen compound metabolic process;cellular process;coenzyme biosynthetic process;coenzyme metabolic process;cofactor biosynthetic process;cofactor metabolic process;folic acid-co…		3	4.1	106.16	0.464991	F1QQ79	Novel protein similar to vertebrate formyltetrahydrofolate synthetase domain containing 1 (FTHFSDC1) (Fragment)	mthfd1l
1.319			Valine, leucine and isoleucine degradation	5	11.7	61.743	0.465451	Q6NWI5	Uncharacterized protein	mccc2
-1.009				3	2	182.64	0.465814	E7F6X3	Uncharacterized protein	madd
1.353				43	20.3	272.55	0.467239	E9QI62	Uncharacterized protein (Fragment)	flna
-1.504		biological regulation;cellular process;cellular response to stimulus;intracellular signal transduction;positive regulation of catalytic activity;positive regulation of GTPase activity;positive regulation of hydrolase activity;positive regulation of molecular function;positive regulation of Ras GTPase activity;regulation of biological process;regulation of catabolic process;regulation of catalytic…		4	2.6	188.56	0.467247	E7FBD5	Uncharacterized protein	iqgap1
-1.295				3	11.5	37.21	0.467416	A6XCT1	N-my	ndrg4
1.279		anatomical structure development;cell development;cell migration;cell motility;cellular component movement;cellular developmental process;cellular process;cellular process involved in reproduction;developmental process;developmental process involved in reproduction;germ cell development;germ cell migration;locomotion;reproductive process		9	14.5	73.394	0.467497	F1QJT6	Double-stranded RNA-binding protein Staufen homolog 2	stau2
-1.036		biosynthetic process;cellular biosynthetic process;cellular metabolic process;cellular nitrogen compound biosynthetic process;cellular nitrogen compound metabolic process;cellular process;GMP biosynthetic process;GMP metabolic process;heterocycle biosynthetic process;heterocycle metabolic process;metabolic process;nitrogen compound metabolic process;nucleobase-containing compound biosynthetic pro…	Drug metabolism - other enzymes;Purine metabolism	9	14.7	76.935	0.467898	B8JLW8	Uncharacterized protein	gmps
1.047		cellular macromolecule metabolic process;cellular metabolic process;cellular process;cellular protein metabolic process;dephosphorylation;macromolecule metabolic process;macromolecule modification;metabolic process;peptidyl-tyrosine dephosphorylation;phosphate-containing compound metabolic process;phosphorus metabolic process;primary metabolic process;protein dephosphorylation;protein metabolic p…		1	8.1	16.109	0.46856	B0S5X4	Tyrosine-protein phosphat	ptpn1
-1.236			Alzheimer's disease;Huntington's disease;Oxidative phosphorylation;Parkinson's disease	6	14	52.712	0.468994	F1Q4N4	Uncharacterized protein	ndufs2
1.235		cellular process;establishment of localization;establishment of localization in cell;establishment of protein localization;intracellular protein transport;intracellular transport;protein transport;transport;vesicle-mediated transport		23	23.7	104.44	0.469042	F1QZ45	Uncharacterized protein (Fragment)
-1.268		acetyl-CoA catabolic process;acetyl-CoA metabolic process;catabolic process;cellular catabolic process;cellular metabolic process;cellular process;coenzyme catabolic process;coenzyme metabolic process;cofactor catabolic process;cofactor metabolic process;metabolic process;tricarboxylic acid cycle		6	14.2	48.64	0.470219	Q6NZW7	Uncharacterized protein	dlst
-1.065		cellular metabolic process;cellular process;developmental process;dorsal/ventral pattern formation;metabolic process;one-carbon metabolic process;pattern specification process;regionalization;small molecule metabolic process		4	6.9	61.405	0.470599	Q49S42	Adenosylhomocysteinase	ahcyl1
-1.459		alcohol catabolic process;alcohol metabolic process;biological regulation;carbohydrate catabolic process;carbohydrate homeostasis;carbohydrate metabolic process;catabolic process;cellular carbohydrate catabolic process;cellular carbohydrate metabolic process;cellular chemical homeostasis;cellular glucose homeostasis;cellular homeostasis;cellular metabolic process;cellular process;chemical homeost…	Amino sugar and nucleotide sugar metabolism;Butirosin and neomycin biosynthesis;Carbohydrate digestion and absorption;Fructose and mannose metabolism;Galactose metabolism;Glycolysis / Gluconeogenesis;Insulin signaling pathway;Starch and sucrose metabolism;Streptomycin biosynthesis;Type II diabetes mellitus	20	21.9	102.83	0.470643	Q7ZUM3	Hexokinase 1	hk1
1.016		macromolecule metabolic process;metabolic process;primary metabolic process;protein metabolic process;proteolysis		1	5.5	34.502	0.471402	Q8AYF3	Uncharacterized protein	ctsl1a
1.063				4	8.1	83.199	0.471772	Q6PFS4	Inner membrane protein, mitochondrial (Mitofilin)	immt
1.144		biological regulation;regulation of biological process;regulation of biosynthetic process;regulation of cellular biosynthetic process;regulation of cellular macromolecule biosynthetic process;regulation of cellular metabolic process;regulation of cellular process;regulation of gene expression;regulation of macromolecule biosynthetic process;regulation of macromolecule metabolic process;regulation…	Basal transcription factors	1	1.7	82.5	0.471856	Q32PW4	Uncharacterized prote	taf5
-1.472		amine metabolic process;carboxylic acid metabolic process;cellular amine metabolic process;cellular amino acid metabolic process;cellular ketone metabolic process;cellular metabolic process;cellular modified amino acid metabolic process;cellular nitrogen compound metabolic process;cellular process;coenzyme metabolic process;cofactor metabolic process;heterocycle metabolic process;metabolic proces…	Cysteine and methionine metabolism	16	34.9	47.964	0.47273	Q803T5	Adenosylhomocysteinase	ahcy
1.38		aromatic compound biosynthetic process;biosynthetic process;cellular aromatic compound metabolic process;cellular biosynthetic process;cellular metabolic process;cellular nitrogen compound biosynthetic process;cellular nitrogen compound metabolic process;cellular process;coenzyme biosynthetic process;coenzyme metabolic process;cofactor biosynthetic process;cofactor metabolic process;heterocycle b…		8	12	79.604	0.47295	D3KYK7	Gephyrin1 is	gphnb
-1.266				6	11.8	56.848	0.473033	Q6TNR7	Pleiotropic regulator 1	plrg1
-1.629				1	11.9	13.426	0.473623	Q58QD2	Reticulon
-1.177				12	57.4	21.851	0.474374	Q6DGJ6	Peroxiredoxin 2	prdx2
-1.362		amine metabolic process;carboxylic acid metabolic process;cellular amine metabolic process;cellular amino acid metabolic process;cellular ketone metabolic process;cellular metabolic process;cellular nitrogen compound metabolic process;cellular process;metabolic process;nitrogen compound metabolic process;organic acid metabolic process;oxoacid metabolic process;primary metabolic process;small mole…	Alanine, aspartate and glutamate metabolism;Arginine and proline metabolism;D-Glutamine and D-glutamate metabolism;Nitrogen metabolism;Proximal tubule bicarbonate reclamation	15	26.9	59.977	0.474699	Q6P3L9	Glutamate dehydrogenase	glud1b
1.151		biosynthetic process;cellular biosynthetic process;cellular macromolecule biosynthetic process;cellular macromolecule metabolic process;cellular metabolic process;cellular nitrogen compound metabolic process;cellular process;DNA metabolic process;DNA replication;macromolecule biosynthetic process;macromolecule metabolic process;metabolic process;nitrogen compound metabolic process;nucleic acid me…		2	1.7	123.85	0.474731	F1RDE9	Uncharacterized protein	rfc1
-1.348				40	19.3	269.84	0.475083	F8W4C0	Uncharacterized protein	sptbn2
-1.221		ameboidal cell migration;biological regulation;cell division;cell migration;cell migration involved in gastrulation;cell motility;cellular component movement;cellular process;cellular response to stimulus;intracellular signal transduction;locomotion;regulation of biological process;regulation of cellular process;response to stimulus;signal transduction;small GTPase mediated signal transduction	Adherens junction;Axon guidance;Bacterial invasion of epithelial cells;Chemokine signaling pathway;Endocytosis;Epithelial cell signaling in Helicobacter pylori infection;Fc gamma R-mediated phagocytosis;Focal adhesion;GnRH signaling pathway;Leukocyte transendothelial migration;MAPK signaling pathway;MAPK signaling pathway - yeast;Neurotrophin signaling pathway;Pancreatic cancer;Pathogenic Escheri…	1	5.2	21.271	0.475088	Q6PFU4	Cell division cycle 42	cdc42
-1.192				4	27.2	16.937	0.475283	Q6TNS5	Zgc:153867 protein (Fragment) OS=Dani	MLC3SM
1.019				20	37.6	48.404	0.475729	F1QM30	Keratin 15	krt15
0.998		anatomical structure development;biological regulation;biosynthetic process;brain development;cellular biosynthetic process;cellular macromolecule biosynthetic process;cellular macromolecule metabolic process;cellular metabolic process;cellular process;cellular protein metabolic process;developmental process;embryo development;macromolecule biosynthetic process;macromolecule metabolic process;met…	Ribosome	5	38.5	14.839	0.475961	Q6Q420	Ribosomal protein S15a	rps15a
1.046				8	29.5	35.31	0.476752	B8JJ32	Zgc:158660	sfxn3
1.354			Alzheimer's disease;Calcium signaling pathway;Pancreatic secretion	14	11.5	109.5	0.476768	Q7ZW18	Uncharacterized protein	atp2a2a
1.162		biological regulation;regulation of biological process;regulation of biosynthetic process;regulation of cellular biosynthetic process;regulation of cellular macromolecule biosynthetic process;regulation of cellular metabolic process;regulation of cellular process;regulation of gene expression;regulation of macromolecule biosynthetic process;regulation of macromolecule metabolic process;regulation…		24	12.5	219.05	0.477076	F1QWV5	Uncharacterized protein	chd4a
-1.025				2	6.5	34.224	0.477185	Q7SXW5	Dci protein (Fragment)	eci1
-1.114		alcohol catabolic process;alcohol metabolic process;carbohydrate catabolic process;carbohydrate metabolic process;catabolic process;cellular carbohydrate catabolic process;cellular carbohydrate metabolic process;cellular metabolic process;cellular process;fructose 6-phosphate metabolic process;fructose metabolic process;generation of precursor metabolites and energy;glucose catabolic process;gluc…		4	5.8	84.195	0.477257	F1R047	6-phosphofructokinase	pfkmb
1.092		biological regulation;positive regulation of catalytic activity;positive regulation of GTPase activity;positive regulation of hydrolase activity;positive regulation of molecular function;regulation of biological process;regulation of catabolic process;regulation of catalytic activity;regulation of cellular catabolic process;regulation of cellular metabolic process;regulation of cellular process;r…		1	0.6	188.99	0.477327	B3DK45	Uncharacterized protein	sipa1l1
1.181		cellular macromolecule metabolic process;cellular metabolic process;cellular process;cellular protein metabolic process;macromolecule metabolic process;macromolecule modification;metabolic process;primary metabolic process;protein metabolic process;protein modification by small protein conjugation;protein modification by small protein conjugation or removal;protein modification process;protein ub…		10	4.5	308.46	0.478041	F1Q8J2	Ubr5 protein (Fragment)	ubr5
-1.122				12	18	70.469	0.478294	Q6PH56	Un	hsp70
3.134		carbohydrate metabolic process;metabolic process;primary metabolic process		3	5.9	64.871	0.47869	E7F4H4	Uncharacterized protein	lctlb
-1.371				1	3.7	34.273	0.482499	F1QMA3	Zgc:110112	aspscr1
1.191		biological regulation;cell redox homeostasis;cellular homeostasis;cellular process;homeostatic process;regulation of biological process;regulation of biological quality;regulation of cellular process	Pyrimidine metabolism;Selenocompound metabolism	2	4.5	65.91	0.482783	Q7T2C8	Thioredoxin/glutathione reductase TrxR2 (Fragment)	txnrd1
1.608		anatomical structure development;axon guidance;behavior;chemotaxis;detection of abiotic stimulus;detection of external stimulus;detection of light stimulus;detection of light stimulus involved in sensory perception;detection of light stimulus involved in visual perception;detection of stimulus;detection of stimulus involved in sensory perception;detection of visible light;developmental process;lo…	Amoebiasis;ECM-receptor interaction;Focal adhesion;Pathways in cancer;Small cell lung cancer;Toxoplasmosis	4	2.7	197.17	0.483691	Q8JHV7	Uncharacterized protein	lamb1a
-2.415		actin cytoskeleton organization;actin filament-based process;actomyosin structure organization;anatomical structure development;anatomical structure formation involved in morphogenesis;cardiac myofibril assembly;cellular component assembly;cellular component assembly at cellular level;cellular component assembly involved in morphogenesis;cellular component organization;cellular component organiza…		54	24.3	223.25	0.483886	Q9PVE1	Ventricular myosin heavy chain	vmhc
-1.152				5	3.9	163.36	0.483991	Q5RGA8	Uncharacterized protein	ylpm1
-1.093				7	57.8	16.162	0.484684	O93548	Novel beta-type globin	hbbe1
-1.084		ATP hydrolysis coupled proton transport;ATP metabolic process;cation transport;cellular metabolic process;cellular nitrogen compound metabolic process;cellular process;energy coupled proton transport, against electrochemical gradient;establishment of localization;heterocycle metabolic process;hydrogen transport;ion transmembrane transport;ion transport;metabolic process;monovalent inorganic catio…	Collecting duct acid secretion;Epithelial cell signaling in Helicobacter pylori infection;Oxidative phosphorylation;Phagosome;Rheumatoid arthritis;Vibrio cholerae infection	13	28.9	56.524	0.487207	Q8QHA6	ATPase, H+ transporting, lysosomal V1 subunit B2	atp6v1b2
-1.18		ameboidal cell migration;anatomical structure development;anatomical structure morphogenesis;axon guidance;axon regeneration;axon regeneration at neuromuscular junction;axonal fasciculation;axonogenesis;biological regulation;cell migration;cell motility;cell part morphogenesis;cell projection morphogenesis;cell projection organization;cell recognition;cellular component morphogenesis;cellular com…		16	10.8	197.46	0.48745	F1QYE2	Tenascin-C OS=Dan	tnc
-1.543				4	5.7	81.731	0.487507	A1A5X4	Uncharacterized protein	add1
1.178				13	14.6	127.53	0.488437	Q800H6	Uncharacterized protein	matr3l1.1
1.115		biosynthetic process;cellular biosynthetic process;cellular macromolecule biosynthetic process;cellular macromolecule metabolic process;cellular metabolic process;cellular process;cellular protein metabolic process;macromolecule biosynthetic process;macromolecule metabolic process;metabolic process;primary metabolic process;protein metabolic process;translation	Ribosome	7	36.8	17.731	0.488705	A3KQW5	40S ribosomal protein S18	rps18
1.016				1	7.7	14.054	0.48898	F1R8G7	Protein NDRG2 (Fragment)	ndrg2
1.015				4	8.8	44.231	0.489444	A1A5X7	Uncharacterized protein	zgc:158363
-1.348			Chronic myeloid leukemia;Notch signaling pathway;Pathways in cancer;Wnt signaling pathway	9	19.1	48.095	0.489866	Q1RLQ4	Uncharacterized protein	zgc:136929
-1.011		biosynthetic process;cellular biosynthetic process;cellular macromolecule biosynthetic process;cellular macromolecule metabolic process;cellular metabolic process;cellular process;cellular protein metabolic process;macromolecule biosynthetic process;macromolecule metabolic process;metabolic process;primary metabolic process;protein metabolic process;translation	Ribosome	9	33.5	22.466	0.491549	Q6P5M3	Uncharacterized protein	rps9
-1.143		biological regulation;cellular process;cellular response to stimulus;intracellular signal transduction;regulation of biological process;regulation of cellular process;response to stimulus;signal transduction;small GTPase mediated signal transduction		5	22.4	21.736	0.491741	F1R5L0	Ras homolog gene family, member Aa	rhoac
1.097		cell cycle;cellular process		2	5	44.5	0.492429	F8W5J3	LOC100000597 protein (Fragment)	hm:zeh0351
1.105				1	1.4	72.081	0.492924	Q6DBQ6	Uncharacterized protein	caprin1a
1.613				2	0.5	490.01	0.493369	F1QBP5	Uncharacterized protein (Fragment)	pclob
-1.13		biosynthetic process;cellular biosynthetic process;cellular macromolecule biosynthetic process;cellular macromolecule metabolic process;cellular metabolic process;cellular process;cellular protein metabolic process;macromolecule biosynthetic process;macromolecule metabolic process;metabolic process;primary metabolic process;protein metabolic process;translation	Ribosome	6	38.1	16.24	0.493954	Q6DRN7	Rpl14 protein	rpl14
-1.143				2	5.2	63.803	0.494445	Q7ZUS8	Uncharacterized protein	yth2
-1.29		establishment of localization;transport		3	6.7	56.462	0.495369	A1L1U3	Uncharacterized protein	g3bp2
-1.405		alcohol catabolic process;alcohol metabolic process;carbohydrate catabolic process;carbohydrate metabolic process;catabolic process;cellular carbohydrate catabolic process;cellular carbohydrate metabolic process;cellular metabolic process;cellular process;generation of precursor metabolites and energy;glucose catabolic process;glucose metabolic process;glycolysis;hexose catabolic process;hexose m…		9	20.6	47.073	0.495855	Q6PC12	Enolase	eno1a
1.633		cellular component movement;cellular process;microtubule-based movement;microtubule-based process		1	1.8	80.253	0.49629	F1RAK1	Uncharacterized protein (Fragment)	zgc:103670
1.073				10	59.2	21.348	0.496608	Q504G5	Uncharacterized protein	crygm2d1
1.128		cellular macromolecule metabolic process;cellular metabolic process;cellular nitrogen compound metabolic process;cellular process;macromolecule metabolic process;metabolic process;nitrogen compound metabolic process;nucleic acid metabolic process;nucleobase-containing compound metabolic process;primary metabolic process;RNA metabolic process		15	9.2	176.42	0.498081	B8JL46	Uncharacterized protein	zgc:158450
1.458				2	5.8	66.855	0.49862	E7EYD9	Uncharacterized protein	wdr7
1.187			Cell cycle;Neurotrophin signaling pathway;Oocyte meiosis	5	21	26.231	0.499817	Q7ZU41	Uncharacteriz	ywhaz
1.08		amine biosynthetic process;amine metabolic process;biological regulation;biosynthetic process;carboxylic acid biosynthetic process;carboxylic acid metabolic process;cellular amine metabolic process;cellular amino acid biosynthetic process;cellular amino acid metabolic process;cellular biosynthetic process;cellular ketone metabolic process;cellular macromolecule metabolic process;cellular metaboli…		3	16.4	14.059	0.500768	B0UY94	Uncharacterized protein	eif5a2
-1.527			Protein processing in endoplasmic reticulum	7	11.2	69.626	0.501083	Q7ZVI8	Nploc4 protein	nploc4
1.115		biosynthetic process;cellular biosynthetic process;cellular macromolecule biosynthetic process;cellular macromolecule metabolic process;cellular metabolic process;cellular process;cellular protein metabolic process;developmental process;embryo development;macromolecule biosynthetic process;macromolecule metabolic process;metabolic process;primary metabolic process;protein metabolic process;transl…	Ribosome	4	26.8	15.639	0.501576	Q7SXI9	Rpl28l protein	rpl28
-1.111				3	5.9	72.473	0.501779	F1R6L1	Unchar	add3a
-1.374		response to stimulus;response to stress	Antigen processing and presentation	8	10.1	94.746	0.503048	Q7ZUM5	Heat shock protein 4	hspa4b
1.069				9	6	161.97	0.503258	F5H8N4	Lrpprc protein (Fragment)	lrpprc
1.311		biological regulation;cellular process;cellular response to stimulus;regulation of biological process;regulation of cellular process;response to stimulus;signal transduction	Chemokine signaling pathway;Endocytosis;MAPK signaling pathway;Phototransduction	7	24.3	40.364	0.506136	Q6PBM9	Arrestin 3, retinal (X-arrestin)	arr3b
1.398				10	24.4	49.515	0.507735	B0V1K4	Zgc:136930 protein	zgc:136930
-1.264		catabolic process;cellular catabolic process;cellular metabolic process;cellular process;cellular response to chemical stimulus;cellular response to hydrogen peroxide;cellular response to oxidative stress;cellular response to reactive oxygen species;cellular response to stimulus;cellular response to stress;hydrogen peroxide catabolic process;hydrogen peroxide metabolic process;metabolic process;r…		8	20	57.123	0.508016	F8W2C4	Uncharacterized protein OS	cat
1.092		response to chemical stimulus;response to stimulus	Drug metabolism - cytochrome P450;Glutathione metabolism;Metabolism of xenobiotics by cytochrome P450	3	14.4	23.526	0.50808	Q9DDU5	Glutathione S-transferase pi	gstp1
-1.148		alcohol metabolic process;carbohydrate metabolic process;cellular carbohydrate metabolic process;cellular metabolic process;cellular process;glucose metabolic process;hexose metabolic process;metabolic process;monosaccharide metabolic process;primary metabolic process;small molecule metabolic process		9	30.1	36.093	0.509474	F1R3D3	Glyceraldehyde-3-phosphate dehydrogenase	gapdhs
-1.551		biological regulation;cellular component organization;cellular component organization or biogenesis;regulation of actin cytoskeleton organization;regulation of actin filament length;regulation of actin filament polymerization;regulation of actin filament-based process;regulation of actin polymerization or depolymerization;regulation of anatomical structure size;regulation of biological process;re…		2	5.6	39.883	0.509839	A9JRP8	Zgc:86896	zgc:86896
-1.654				6	9.8	81.068	0.510041	F1QNL5	Gsna protein (Fragment)	gsna
1.605				6	10.9	69.575	0.51116	E7FC29	Metastasis associated family, member 3	LOC794477
1.124				2	5.2	47.919	0.511574	F8W459	Uncharacterized protein	zgc:162967
1.342		biological regulation;regulation of biological process;regulation of macromolecule metabolic process;regulation of metabolic process;regulation of primary metabolic process;regulation of protein metabolic process;regulation of proteolysis		1	2.5	44.953	0.512081	Q66I20	Uncharacterized protein	serpinf1
3.008		cellular process;establishment of localization;transmembrane transport;transport		2	2.1	90.607	0.512642	E7EXF7	Uncharacterized protein (Fragment)	oca2
-1.042				27	42.1	71.175	0.513054	P79984	HSC70 protein	hspa8
1.008			Spliceosome	3	3	91.724	0.51336	E9QIC1	Uncharacterized protein	cdc5l
-1.09		ATP biosynthetic process;ATP metabolic process;ATP synthesis coupled proton transport;biosynthetic process;cation transport;cellular biosynthetic process;cellular metabolic process;cellular nitrogen compound biosynthetic process;cellular nitrogen compound metabolic process;cellular process;energy coupled proton transport, down electrochemical gradient;establishment of localization;heterocycle bio…	Alzheimer's disease;Huntington's disease;Oxidative phosphorylation;Parkinson's disease	7	36.8	22.482	0.513722	Q6DRD1	ATP synthase oligomycin sensitivity conferral protein	atp5o
1.131			Alzheimer's disease;Huntington's disease;Oxidative phosphorylation;Parkinson's disease	1	5.1	29.398	0.515995	Q566S4	Uncharacterized protein	ndufs3
-1.016				6	11.3	60.603	0.518904	E7F637	Uncharacterized protein	mpp6a
1.028		alkene biosynthetic process;biosynthetic process;carboxylic acid biosynthetic process;carboxylic acid metabolic process;cellular alkene metabolic process;cellular biosynthetic process;cellular ketone metabolic process;cellular lipid metabolic process;cellular metabolic process;cellular process;defense response;fatty acid biosynthetic process;fatty acid metabolic process;icosanoid biosynthetic pro…	Arachidonic acid metabolism	4	8	69.189	0.521885	Q6NUX4	Uncharacterized protein	lta4h
0.998		amine catabolic process;amine metabolic process;carboxylic acid catabolic process;carboxylic acid metabolic process;catabolic process;cellular amine metabolic process;cellular amino acid catabolic process;cellular amino acid metabolic process;cellular catabolic process;cellular ketone metabolic process;cellular metabolic process;cellular nitrogen compound metabolic process;cellular process;glycin…		4	4.5	102.81	0.522396	F1Q4Q8	Uncharacterized protein	sardh
1.165		biological regulation;regulation of ARF protein signal transduction;regulation of biological process;regulation of cellular process;regulation of Ras protein signal transduction;regulation of response to stimulus;regulation of signal transduction;regulation of signaling;regulation of small GTPase mediated signal transduction		4	3.4	131.64	0.525158	F1QLX4	Uncharacterized protein (Fragment)	si:dkey-183c23.1
1.353				44	14.2	369.98	0.525579	F1R5K7	Uncharacterized protein	hspg2
-1.092			Endocytosis	5	5.3	95.77	0.525833	B8JLR1	Programmed cell death 6 interacting protein	pdcd6ip
-1.194				83	56.4	149.23	0.526327	Q1LWN2	Vtg1 protein (Fragment)	vtg1
1.119				2	1.6	142.85	0.526329	E7F453	Uncharacterized protein	BX539313.4
1.328		anatomical structure development;anatomical structure formation involved in morphogenesis;anatomical structure morphogenesis;ATP biosynthetic process;ATP metabolic process;biosynthetic process;body morphogenesis;cardiac cell differentiation;cell differentiation;cell migration;cell migration involved in heart development;cell migration involved in heart formation;cell motility;cellular biosyntheti…	Aldosterone-regulated sodium reabsorption;Bile secretion;Carbohydrate digestion and absorption;Cardiac muscle contraction;Endocrine and other factor-regulated calcium reabsorption;Gastric acid secretion;Mineral absorption;Pancreatic secretion;Protein digestion and absorption;Proximal tubule bicarbonate reclamation;Salivary secretion	42	42.2	113.38	0.526342	Q9DGL6	ATPase, Na+/K+ transporting, alpha 1 polypeptide	atp1a1
1.257		biosynthetic process;cellular biosynthetic process;cellular macromolecule biosynthetic process;cellular macromolecule metabolic process;cellular metabolic process;cellular process;cellular protein metabolic process;macromolecule biosynthetic process;macromolecule metabolic process;metabolic process;primary metabolic process;protein metabolic process;translation		2	19.1	5.4664	0.528458	D6QWZ2	60S ribosomal protein L18a (Fragment)	rpl18a
-1.039				6	10.1	110.87	0.528536	F1Q6F9	Sltm protein (Fragment)	sltm
1.021				1	2.5	42.411	0.529096	B3DGL9	Novel protein (Zgc:63632)	ptplad1
-1.278				2	14.4	14.655	0.529156	G1K2N0	40S ribosomal protein S25	rps25
-1.044		immune response;immune system process;response to stimulus		3	11.4	31.032	0.529156	Q502F5	Uncharacterized protein	c9
1.119		anatomical structure development;biological regulation;developmental process;embryo development;pattern specification process;regulation of biological process;regulation of biosynthetic process;regulation of cellular biosynthetic process;regulation of cellular macromolecule biosynthetic process;regulation of cellular metabolic process;regulation of cellular process;regulation of gene expression;r…		4	7.5	68.682	0.529189	Q7SYM1	Forkhead box K1	foxk1
1.498				1	8.6	13.664	0.52964	B2GQB4	Zgc:110008 protein
-1.157		cellular process;establishment of localization;establishment of localization in cell;establishment of protein localization;Golgi vesicle transport;intracellular protein transport;intracellular transport;protein transport;retrograde vesicle-mediated transport, Golgi to ER;transport;vesicle-mediated transport		7	14.5	56.722	0.529846	Q7ZU89	Archain 1 like	arcn1b
-1.258			Spliceosome	4	14.5	34.277	0.530558	Q7T2A0	Uncharacterized protein	tra2a
-1.223				3	12.1	29.053	0.531989	F1QTW8	Uncharacterized protein (Fragment)	matr3l1.2
1.232		carbohydrate metabolic process;metabolic process;primary metabolic process		13	17.1	97.454	0.532357	Q6PUS4	Uncharacterized pro	pygb
1.343				3	8.4	47.775	0.53324	Q6P0Z8	Uncharacterized protein	zgc:77375
1.197				26	56.7	47.169	0.533914	Q1LXK0	Uncharacterized protein (Fragment)	krt1-19d
-1.104		cellular macromolecule metabolic process;cellular metabolic process;cellular process;cellular protein metabolic process;macromolecule metabolic process;metabolic process;primary metabolic process;protein folding;protein metabolic process;response to abiotic stimulus;response to heat;response to stimulus;response to stress;response to temperature stimulus		6	14.3	45.579	0.534949	Q7ZVS0	Uncharacterized protein	dnaja2l
-1.722			Arginine and proline metabolism	23	62.5	42.883	0.535622	Q8AY63	Uncharacterized protein	ckbb
-1.111				26	48.3	53.316	0.536782	A5WWJ4	Matn1 protein (Fragment)	matn1
1.205			Chronic myeloid leukemia;Notch signaling pathway;Pathways in cancer;Wnt signaling pathway	12	10.1	125.3	0.537419	Q5BU19	Uncharacterized protein	ctbp2
1.011		anatomical structure homeostasis;biological regulation;cellular component organization;cellular component organization at cellular level;cellular component organization or biogenesis;cellular component organization or biogenesis at cellular level;cellular macromolecule metabolic process;cellular metabolic process;cellular nitrogen compound metabolic process;cellular process;cellular response to s…		3	5.9	68.729	0.53756	Q06IS3	Xr	xrcc6
-1.319		cellular macromolecule metabolic process;cellular metabolic process;cellular nitrogen compound metabolic process;cellular process;macromolecule metabolic process;metabolic process;mRNA 3'-end processing;mRNA cleavage;mRNA metabolic process;mRNA polyadenylation;mRNA processing;nitrogen compound metabolic process;nucleic acid metabolic process;nucleic acid phosphodiester bond hydrolysis;nucleobase-…		2	3.7	64.56	0.537656	F1QX42	Uncharacterized protein OS=Danio r	cpsf2
1.607				1	1.5	81.231	0.538598	Q58ER5	Tripartite motif-containing 3b	trim2a
1.339				3	7.5	49.215	0.539488	F1Q5Z8	Sequestosome 1	sqstm1
1.032		catabolic process;cellular catabolic process;cellular metabolic process;cellular nitrogen compound catabolic process;cellular nitrogen compound metabolic process;cellular process;GTP catabolic process;GTP metabolic process;heterocycle catabolic process;heterocycle metabolic process;metabolic process;nitrogen compound metabolic process;nucleobase-containing compound catabolic process;nucleobase-co…		19	21.8	109.02	0.540583	E9QH15	Eftud2 protein	eftud2
-1.839		biological regulation;cellular process;cellular response to stimulus;intracellular signal transduction;regulation of biological process;regulation of cellular process;response to stimulus;signal transduction;small GTPase mediated signal transduction	Chemokine signaling pathway;Focal adhesion;Leukocyte transendothelial migration;Long-term potentiation;MAPK signaling pathway;Neurotrophin signaling pathway;Pancreatic secretion;Renal cell carcinoma	3	13.5	21.041	0.541646	Q6IQP4	RAP1A, member of RAS oncogene family	rap1a
-1.743				9	25	60.41	0.542047	E7F0L7	Uncharacterized protein	CABZ01070007.1
1.125		macromolecule metabolic process;metabolic process;primary metabolic process;protein metabolic process;proteolysis		4	6.6	78.159	0.542376	E7FBY5	Calpain 2, (M/II) large subunit b	capn2b
-1.225			Spliceosome	6	7	99.702	0.542692	F1QSB8	DEAD (Asp-Glu-Ala-Asp) box polypeptide 42	ddx42
1.239		biological regulation;cellular process;cellular response to stimulus;intracellular receptor mediated signaling pathway;regulation of biological process;regulation of cellular process;response to stimulus;retinoic acid receptor signaling pathway;signal transduction		9	19.6	48.445	0.543789	Q9DEG7	Uncharacterized protein	ctbp1
1.043				13	84.4	21.229	0.54379	A3KNR6	Uncharacterized protein	zgc:162402
-1.283		anatomical structure development;anatomical structure morphogenesis;axonogenesis;biological regulation;brain development;cell part morphogenesis;cell projection morphogenesis;cell projection organization;cellular component morphogenesis;cellular component organization;cellular component organization at cellular level;cellular component organization or biogenesis;cellular component organization or…	Acute myeloid leukemia;Adherens junction;Aldosterone-regulated sodium reabsorption;Alzheimer's disease;Axon guidance;B cell receptor signaling pathway;Bladder cancer;Chagas disease (American trypanosomiasis);Chemokine signaling pathway;Chronic myeloid leukemia;Colorectal cancer;Dorso-ventral axis formation;Endometrial cancer;ErbB signaling pathway;Fc epsilon RI signaling pathway;Fc gamma R-mediat…	8	18.1	44.099	0.545177	Q7ZVK8	ERK1	mapk3
1.813		metabolic process;oxidation-reduction process		11	24.2	60.584	0.545988	F1QDZ4	Uncharacterized protein (Fragment)	tyr
-1.138		biological regulation;cell redox homeostasis;cellular homeostasis;cellular process;glycerol ether metabolic process;homeostatic process;metabolic process;organic ether metabolic process;regulation of biological process;regulation of biological quality;regulation of cellular process;small molecule metabolic process	Protein processing in endoplasmic reticulum	10	17.9	56.633	0.546059	B0S564	Uncharacterized protein	p4hb
-1.468		cellular macromolecule metabolic process;cellular metabolic process;cellular nitrogen compound metabolic process;cellular process;macromolecule metabolic process;metabolic process;mRNA metabolic process;mRNA processing;nitrogen compound metabolic process;nucleic acid metabolic process;nucleobase-containing compound metabolic process;primary metabolic process;RNA metabolic process;RNA processing		13	29.7	59.168	0.546194	Q7ZW09	Uncharacterized protein	hnrpl
1.295				1	3.3	33.953	0.546718	F1QLY3	Uncharacterized protein (Fragment)	fam98a
1.322		cellular macromolecule metabolic process;cellular metabolic process;cellular process;cellular protein metabolic process;macromolecule metabolic process;metabolic process;primary metabolic process;protein folding;protein metabolic process		1	4.1	39.739	0.546749	E7F7Y1	Uncharacterized protein	LOC100534741
1.277		anatomical structure development;developmental process;eye development;multicellular organismal process;neurological system process;organ development;sensory organ development;sensory perception;sensory perception of light stimulus;system process;visual perception	Protein processing in endoplasmic reticulum	5	31.2	19.714	0.54699	Q8UUZ6	Alpha A crystallin	cryaa
-1.438				6	16.4	44.841	0.548285	Q502P5	Serine (Or cysteine) proteinase inhibitor, clade A (Alpha-1 antiproteinase, antitrypsin), member 1	serpina1
-1.386				14	49.5	37.257	0.548291	Q6P0G2	Uncharacterized protein	zgc:77262
-1.052		biological adhesion;cell adhesion;cellular process		5	4.7	115.25	0.549805	Q2PBM9	Uncharacterized pro	col18a1
-1.068				1	0.5	284.7	0.551705	F1QRG5	Uncharacterized protein	si:dkey-250d21.1
-1.375				4	10.6	49.469	0.554179	Q6IQN8	Acadl protein	acadl
1.032		cell division;cellular component movement;cellular process;cytokinesis;embryonic cleavage;microtubule-based movement;microtubule-based process		2	3	98.665	0.555077	Q9PUU5	Uncharacterized protein (Fragment)	kif23
1.073		establishment of localization;lipid transport;organic substance transport;transport		2	2.6	85.817	0.55539	B8A443	Oxysterol-binding protein	osbp
1.128		metabolic process;oxidation-reduction process		1	2.5	35.99	0.555899	Q5TYR4	Si:dkey-174m14.2 (Fragment)	rdh14b
1.081			Insulin signaling pathway	6	19.8	47.208	0.555917	Q6TH07	Flotillin 1	flot1b
-1.284				9	28.4	35.974	0.556895	Q6DEM1	Snrnp70 protein	snrnp70
1.208		cellular macromolecule metabolic process;cellular metabolic process;cellular process;cellular protein metabolic process;macromolecule metabolic process;macromolecule modification;metabolic process;peptidyl-amino acid modification;peptidyl-proline modification;primary metabolic process;protein folding;protein metabolic process;protein modification process;protein peptidyl-prolyl isomerization		8	44.9	23.928	0.557736	Q6PBW4	Peptidyl-prolyl cis-trans isomerase	ppib
-1.055				2	5.2	23.344	0.558162	Q58EG6	Malic enzyme	me3
1.315		multicellular organismal process;neurological system process;sensory perception;sensory perception of light stimulus;system process;visual perception	Amyotrophic lateral sclerosis (ALS)	5	16.1	38.807	0.559132	Q6PBN3	Retinal degradation slow 4	prph2b
-1.079		biological regulation;regulation of biological process;regulation of biosynthetic process;regulation of cellular biosynthetic process;regulation of cellular macromolecule biosynthetic process;regulation of cellular metabolic process;regulation of cellular process;regulation of gene expression;regulation of macromolecule biosynthetic process;regulation of macromolecule metabolic process;regulation…		6	3.4	178.13	0.559372	Q6P9P2	Uncharacterized protein	smarca2
1.004		biological regulation;cell redox homeostasis;cellular homeostasis;cellular process;homeostatic process;regulation of biological process;regulation of biological quality;regulation of cellular process		4	10.8	46.986	0.560132	Q6P3G9	Txndc4 protein (Fragment)	erp44
-1.467				20	17.1	141.39	0.560336	F1R9Y8	High density lipoprotein-binding protein (Vigilin)	hdlbp
-1.112		biological regulation;cell projection assembly;cell projection organization;cellular component assembly;cellular component assembly at cellular level;cellular component organization;cellular component organization at cellular level;cellular component organization or biogenesis;cellular component organization or biogenesis at cellular level;cellular process;cellular response to stimulus;filopodium…		1	1.7	66.617	0.562659	E7FGA1	Uncharacterized protein	zgc:158689
1.051		cellular metabolic process;cellular process;metabolic process;sulfate assimilation;sulfur compound metabolic process	Purine metabolism;Selenocompound metabolism;Sulfur metabolism	9	17.6	70.244	0.56291	B3DJF3	Uncharacterized protein	papss1
-1.137		biological regulation;cation transport;cell redox homeostasis;cellular homeostasis;cellular process;divalent inorganic cation transport;divalent metal ion transport;establishment of localization;homeostatic process;ion transport;magnesium ion transport;metal ion transport;regulation of biological process;regulation of biological quality;regulation of cellular process;transport	N-Glycan biosynthesis;Protein processing in endoplasmic reticulum;Various types of N-glycan biosynthesis	1	3.3	34.128	0.562913	Q503W5	Tumor suppressor candidate 3	tusc3
1.106			mRNA surveillance pathway	1	1.6	78.323	0.562922	Q6DRG6	Cleavage and polyadenylation specific factor 3	cpsf3
1.181		catabolic process;macromolecule catabolic process;macromolecule metabolic process;metabolic process;primary metabolic process;protein catabolic process;protein metabolic process		3	19.8	20.029	0.563192	B0BLX4	Zgc:175088 protein (Fragment)	zgc:175088
1.207				2	2.2	121.33	0.563407	Q6PGU3	Uncharacterized protein	rprd2a
-1.361				2	3	76.693	0.563819	A5WVQ1	Cell cycle associated protein 1	caprin1b
1.104				20	38.4	49.785	0.564069	Q6DHU3	Uncharacterized protein (Fragment)	zgc:92061
1.178		actin cytoskeleton organization;actin filament-based process;actomyosin structure organization;cellular component organization;cellular component organization at cellular level;cellular component organization or biogenesis;cellular component organization or biogenesis at cellular level;cellular process;cytoskeleton organization;organelle organization		6	22.2	36.71	0.564842	Q7T303	Calponin 3, acidic b	cnn3a
1.046		cellular process;establishment of localization;establishment of localization in cell;establishment of protein localization;Golgi vesicle transport;intracellular protein transport;intracellular transport;protein transport;retrograde vesicle-mediated transport, Golgi to ER;transport;vesicle-mediated transport		5	10.6	56.757	0.565357	Q7ZW27	Archain 1	arcn1a
1.036				4	6.8	75.391	0.565658	F1QVI7	tRNA-dihydrouridine(47) sy	dus3l
1.163				1	4.5	36.194	0.565951	Q6NYN9	Zgc:77551	nup54
1.099		cellular macromolecule metabolic process;cellular metabolic process;cellular nitrogen compound metabolic process;cellular process;macromolecule metabolic process;metabolic process;nitrogen compound metabolic process;nucleic acid metabolic process;nucleobase-containing compound metabolic process;primary metabolic process;RNA metabolic process;RNA processing	Spliceosome	12	17.3	87.915	0.566565	Q90X41	Novel protein similar to human splicing factor 3a, subunit 1, 120kD (SF3A1)	sf3a1
1.113				19	34.1	37.11	0.567155	Q6NYU8	Uncharacterized protein OS=Dani	hnrnpab
-2.133		anatomical structure development;anatomical structure formation involved in morphogenesis;cell development;cellular component organization;cellular component organization at cellular level;cellular component organization or biogenesis;cellular component organization or biogenesis at cellular level;cellular developmental process;cellular process;developmental process;epithelial cell development;ex…		46	25.4	227.61	0.567339	F8W3L6	Myh9 protein (Fragment)	myh9a
-1.013				6	2.8	249.49	0.567383	E7EYC3	Uncharacterized protein	CU571336.2
-1.652				16	22	97.183	0.568446	F1Q781	Major vault protein	mvp
-1.022				20	77.6	26.781	0.56935	Q90WT1	Crystallin, beta B1	crybb1
-1.176				2	18.9	17.286	0.570545	B2GSI1	U1 small nuclear ribonucleoprotein C (Fragment)
-1.123				4	9.8	31.978	0.571704	Q32Q50	Uncharacterized protein	map2k2a
-1.643		anatomical structure development;biological regulation;cell differentiation;cell differentiation in spinal cord;cell division;cellular developmental process;cellular process;developmental process;erythrocyte differentiation;glial cell differentiation;heart development;myeloid cell differentiation;oligodendrocyte differentiation;organ development;regulation of biological process;regulation of bios…		3	7.1	59.43	0.571888	Q7T3D4	Cdc73 protein	cdc73
1.025				2	3.2	68.394	0.573309	Q6NW66	Uncharacterized protein	gatad2ab
1.234		biological regulation;calcium ion homeostasis;cation homeostasis;cellular calcium ion homeostasis;cellular cation homeostasis;cellular chemical homeostasis;cellular divalent inorganic cation homeostasis;cellular homeostasis;cellular ion homeostasis;cellular metal ion homeostasis;cellular process;chemical homeostasis;divalent inorganic cation homeostasis;homeostatic process;ion homeostasis;metal i…		31	27.5	110.16	0.573773	Q5U3A4	Sarcoendoplasmic reticulum calcium ATPase	atp2a1
1.634				2	1	185.04	0.57418	F1QYV8	Uncharacterized protei	kidins220b
1.357				23	10.9	265.66	0.574544	F1RB09	Fibronectin 1b	fn1b
-1.139				5	2.1	246.1	0.575118	E7FEU7	Uncharacterized protein	arid1aa
-1.548		ATP hydrolysis coupled proton transport;ATP metabolic process;cation transport;cellular metabolic process;cellular nitrogen compound metabolic process;cellular process;energy coupled proton transport, against electrochemical gradient;establishment of localization;heterocycle metabolic process;hydrogen transport;ion transmembrane transport;ion transport;metabolic process;monovalent inorganic catio…		14	30.6	55.985	0.575729	Q6PC68	Vacuolar-type H+ transporting ATPase subunit B1	atp6v1ba
-1.512		catabolic process;cell differentiation;cellular catabolic process;cellular developmental process;cellular macromolecule catabolic process;cellular macromolecule metabolic process;cellular metabolic process;cellular process;developmental process;lens fiber cell differentiation;macromolecule catabolic process;macromolecule metabolic process;metabolic process;modification-dependent macromolecule cat…	Proteasome	1	3.1	45.341	0.576161	Q7ZWE5	Uncharacterized protein	psmd6
1.098		amine biosynthetic process;amine metabolic process;biosynthetic process;carboxylic acid biosynthetic process;carboxylic acid metabolic process;cellular amine metabolic process;cellular amino acid biosynthetic process;cellular amino acid metabolic process;cellular biosynthetic process;cellular ketone metabolic process;cellular metabolic process;cellular nitrogen compound biosynthetic process;cellu…		9	22.6	41.909	0.57735	Q7ZVF2	Glutamine synthetase	glulb
1.368				3	7.7	38.461	0.577699	Q5EAQ6	Uncharacterized protein	zgc:113348
-1.011		amine metabolic process;carboxylic acid metabolic process;cellular amine metabolic process;cellular amino acid metabolic process;cellular ketone metabolic process;cellular metabolic process;cellular nitrogen compound metabolic process;cellular process;glycine metabolic process;L-serine metabolic process;metabolic process;nitrogen compound metabolic process;organic acid metabolic process;oxoacid m…		9	21.6	54.199	0.578166	F1RAF9	Mitochondrial serine hydroxymethyltransferase	shmt2
1.077				8	25.8	35.493	0.578958	Q6DC00	Uncharacterized protein (Fragment)	sfxn1
1.052				53	66.6	54.027	0.57997	Q6NY60	Uncharacterized protein	krt4
-1.054				1	7.9	25.177	0.58146	U3JB41	Cluste
-1.026			Cell cycle;Neurotrophin signaling pathway;Oocyte meiosis	5	14.5	29.072	0.581507	Q7ZW20	Tyrosine 3-monooxygenase/tryptophan 5-monooxygenase activation protein, epsilon	ywhae1
1.082				2	8.4	35.218	0.582436	Q567X7	Uncharacterized protein	pdlim1
1.004				17	26.4	60.044	0.583353	Q592E5	Myelin expression factor 2	myef2
-1.202				5	10.2	41.469	0.583356	Q7ZUE3	Uncharacterized protein	fus
-1.008				6	4.7	133.38	0.584211	F1QCJ7	Uncharacterized protein (Fragment)	nomo
1.085		biological regulation;regulation of biological process;regulation of biosynthetic process;regulation of cellular biosynthetic process;regulation of cellular macromolecule biosynthetic process;regulation of cellular metabolic process;regulation of cellular process;regulation of gene expression;regulation of macromolecule biosynthetic process;regulation of macromolecule metabolic process;regulation…		23	11.8	221.36	0.584546	F1RBT2	Uncharacterized protein	chd4b
1.466		biological regulation;regulation of biological process;regulation of biosynthetic process;regulation of cellular biosynthetic process;regulation of cellular macromolecule biosynthetic process;regulation of cellular metabolic process;regulation of cellular process;regulation of gene expression;regulation of macromolecule biosynthetic process;regulation of macromolecule metabolic process;regulation…		4	5.7	86.368	0.585401	B3DJR5	Si:ch211-81i17.1	tle2
1.973				3	3.7	86.611	0.586947	A2BID8	Aplp2 protein	aplp2
1.033		anatomical structure morphogenesis;appendage morphogenesis;developmental process;fin morphogenesis		5	3.8	142.47	0.587383	L0S5L0	Collagen type II, alpha-1b	col2a1b
-2.509		biological regulation;cell activation;cellular component assembly;cellular component assembly at cellular level;cellular component organization;cellular component organization at cellular level;cellular component organization or biogenesis;cellular component organization or biogenesis at cellular level;cellular macromolecular complex assembly;cellular macromolecular complex subunit organization;c…		5	10.5	75.345	0.588037	Q6DHS2	Uncharacterized protein	fga
-1.184				2	4.8	49.51	0.588572	H9GXK1	Zgc:101589	cdk11b
0.995				4	18.4	38.659	0.589484	Q4V943	Uncharacterized protein	actr1
1.179				4	13.1	36.994	0.590726	Q803Q1	Glycogenin 1	gyg1a
-1.247				6	20.4	24.495	0.591659	Q7ZUD6	Reticulon	rtn3
-1.111		response to chemical stimulus;response to endogenous stimulus;response to estradiol stimulus;response to estrogen stimulus;response to hormone stimulus;response to organic substance;response to steroid hormone stimulus;response to stimulus;response to xenobiotic stimulus		82	55.6	149.55	0.592659	Q90YN8	Vitellogenin 1	vtg1
1.604				2	1.8	109.52	0.593908	E9QB24	Uncharacterized protein (Fragment)	tmem67
1.01				5	5.7	78.525	0.594749	F1Q9Q1	Zgc:158677 protein	sv2ba
-1.5				13	19.6	82.911	0.595587	F1QHK3	Uncharacterized protein	postnb
3.496		biological regulation;cellular process;cellular response to stimulus;intracellular signal transduction;regulation of biological process;regulation of cellular process;response to stimulus;signal transduction		4	21.8	26.374	0.595673	E9QBD0	Uncharacterized protein (Fragment)	dclk1a
-1.138				5	11.4	51.694	0.596655	Q1LX65	Si:ch211-216l23.2 protein	si:ch211-216l23.2
-1.101		macromolecule metabolic process;metabolic process;primary metabolic process;protein metabolic process;proteolysis	Alzheimer's disease	2	1.6	113.26	0.59762	A4QP10	Insulin-degrading	ide
-1.645		cellular macromolecule metabolic process;cellular metabolic process;cellular nitrogen compound metabolic process;cellular process;macromolecule metabolic process;metabolic process;mRNA metabolic process;mRNA processing;nitrogen compound metabolic process;nuclear mRNA splicing, via spliceosome;nucleic acid metabolic process;nucleobase-containing compound metabolic process;primary metabolic process…		3	9.3	39.068	0.601365	F1R6U5	Zgc:123090 protein	snw1
-1.021		ATP biosynthetic process;ATP metabolic process;ATP synthesis coupled proton transport;biosynthetic process;cation transport;cellular biosynthetic process;cellular metabolic process;cellular nitrogen compound biosynthetic process;cellular nitrogen compound metabolic process;cellular process;energy coupled proton transport, down electrochemical gradient;establishment of localization;heterocycle bio…	Alzheimer's disease;Huntington's disease;Oxidative phosphorylation;Parkinson's disease	5	17.1	32.134	0.602626	Q6P959	ATP synthase subunit gamma	atp5c1
-1.422		metabolic process		2	5.9	48.708	0.603985	F8W5L3	Solute carrier family 22 member 6 (Fragment)	oat
4.735				53	66.6	54.013	0.604525	A9JRS6	Type II basic cytokeratin	krt4
-1.376				33	27.5	164.11	0.604886	F1QFS5	LOC553451 protein (Fragment)
-1.13				7	15	60.269	0.605464	F1QN16	Collapsin response mediator protein 3	dpysl4
1.338				1	2.4	56.394	0.606051	B2GSR6	Phenylalanyl-tRNA synthetase, alpha subunit
1.008				7	7.4	118.37	0.607306	E7F5R7	Unconventional myosin-Ic	myo1c
1.902			Valine, leucine and isoleucine degradation	2	5.4	50.779	0.607477	Q4VBU0	Bckdha protein	bckdha
-1.12		biosynthetic process;cellular biosynthetic process;cellular metabolic process;cellular nitrogen compound biosynthetic process;cellular nitrogen compound metabolic process;cellular process;'de novo' IMP biosynthetic process;heterocycle biosynthetic process;heterocycle metabolic process;IMP biosynthetic process;IMP metabolic process;metabolic process;nitrogen compound metabolic process;nucleobase-c…	Purine metabolism	1	0.8	142.48	0.607842	Q5TZ72	Uncharacterized protein	pfas
1.156		biosynthetic process;cellular biosynthetic process;cellular macromolecule biosynthetic process;cellular macromolecule metabolic process;cellular metabolic process;cellular process;developmental process;embryo development;macromolecule biosynthetic process;macromolecule metabolic process;metabolic process;translational elongation	Ribosome	3	23.7	11.638	0.608149	A7E2K4	Rplp2l protein	rplp2l
1.137				3	5.5	70.733	0.611078	B2GRL1	Cytoplasmatic polyadenylation element binding pr
-1.014		biosynthetic process;cellular biosynthetic process;cellular macromolecule biosynthetic process;cellular macromolecule metabolic process;cellular metabolic process;cellular nitrogen compound metabolic process;cellular process;macromolecule biosynthetic process;macromolecule metabolic process;metabolic process;nitrogen compound metabolic process;nucleic acid metabolic process;nucleobase-containing …		2	5.4	35.884	0.611626	Q1L691	Glucocorticoid receptor	nr3c1
-1.213				2	3.4	60.137	0.612614	B2GS52	Uncharacterized protein
1.09		amine biosynthetic process;amine metabolic process;biosynthetic process;carboxylic acid biosynthetic process;carboxylic acid metabolic process;cellular amine metabolic process;cellular amino acid biosynthetic process;cellular amino acid metabolic process;cellular biosynthetic process;cellular ketone metabolic process;cellular metabolic process;cellular nitrogen compound biosynthetic process;cellu…	Glycine, serine and threonine metabolism;Methane metabolism	6	13.7	55.397	0.612957	Q6PHU9	Uncharacterized protein	phgdh
1.104				1	2.8	57.886	0.613321	A2RRV2	Arid3b protein	arid3b
1.545		metabolic process;oxidation-reduction process		7	21	45.722	0.614531	Q4KMK5	Dopachrome tautomerase	dct
6.979		biological adhesion;cell adhesion;cell-matrix adhesion;cell-substrate adhesion;cellular process		1	5.9	24.093	0.614681	F1R1G7	Uncharacterized protein (Fragment)
1.085				5	8.9	66.936	0.615323	F1QG78	Zgc:158642 protein	zgc:158642
1.016		alanyl-tRNA aminoacylation;amine metabolic process;amino acid activation;carboxylic acid metabolic process;cellular amine metabolic process;cellular amino acid metabolic process;cellular ketone metabolic process;cellular macromolecule metabolic process;cellular metabolic process;cellular nitrogen compound metabolic process;cellular process;macromolecule metabolic process;metabolic process;ncRNA m…		5	6.9	106.51	0.616629	B0S709	Aars protein OS	DKEY-151P17.1-002
-1.08		biological adhesion;biological regulation;cell adhesion;cellular process;regulation of biological process;regulation of cell adhesion;regulation of cell migration;regulation of cell motility;regulation of cellular component movement;regulation of cellular process;regulation of developmental process;regulation of embryonic development;regulation of localization;regulation of locomotion;regulation …		2	1.3	207.48	0.6171	F1QYU0	Novel protein similar to vertebrate laminin, alpha 4 (LAMA4) (Fragment) OS=	lama4
-1.091				2	14.9	15.305	0.617549	F1QGM0	Galectin	lgals1l1
-1.909		lipid metabolic process;metabolic process;primary metabolic process		1	6	20.645	0.61768	Q0P4C2	Uncharacterized protein	zgc:153154
2.009				2	7.3	34.695	0.620281	A8WG08	Uncharacterized protein	LOC795922
1.099				4	24.2	17.467	0.621969	B8JMJ7	Uncharacterized protein	si:ch1073-55a19.2
-1.063		biosynthetic process;cellular biosynthetic process;cellular metabolic process;cellular nitrogen compound biosynthetic process;cellular nitrogen compound metabolic process;cellular process;heterocycle biosynthetic process;heterocycle metabolic process;metabolic process;nitrogen compound metabolic process;nucleobase-containing compound biosynthetic process;nucleobase-containing compound metabolic p…		2	5.2	54.646	0.622033	Q7ZVE8	Adenylosuccinate lyase	adsl
1.025				4	13	46.899	0.62219	B2GSL2	Casein kinase 1 epsilon
-1.296		anatomical structure development;anatomical structure morphogenesis;biosynthetic process;carbohydrate biosynthetic process;carbohydrate metabolic process;cell development;cell differentiation;cellular component organization;cellular component organization or biogenesis;cellular developmental process;cellular process;chondrocyte development;developmental process;embryonic morphogenesis;embryonic v…	Alanine, aspartate and glutamate metabolism;Amino sugar and nucleotide sugar metabolism	4	5.7	76.721	0.62248	Q3S344	Uncharacterized protein (Fragment) OS=Dan	gfpt1
-1.253		biological regulation;negative regulation of biological process;negative regulation of cell communication;negative regulation of cellular process;negative regulation of DNA damage response, signal transduction by p53 class mediator;negative regulation of response to DNA damage stimulus;negative regulation of response to stimulus;negative regulation of signal transduction;negative regulation of si…	Spliceosome;Ubiquitin mediated proteolysis	5	11.7	54.733	0.62253	Q7ZV92	PRP19/PSO4 homolog (S. cerevisiae)	prp19
-1.146				3	6.9	60.312	0.622573	F1QPG1	Lactamase, beta	lactb
1.042				4	3.2	145.07	0.623028	E9QCW9	Uncharacterized protein
1.087				10	11.4	92.037	0.623052	F1R7V9	Echinoderm microtubule associated protein like 2	eml2
-1.046		cellular process;establishment of localization;establishment of localization in cell;establishment of protein localization;intracellular protein transport;intracellular transport;protein transport;transport;vesicle-mediated transport		3	3.3	140.23	0.623517	B7ZUU8	Si:ch211-129c21.6	ap3d1
1.009				1	1.7	53.413	0.623654	F1QPX1	Uncharacterized protein	wasf3
1.205				13	20.1	69.455	0.62531	F1R6T0	Metastasis associated 1 family, member 2	mta2
-1.31		catabolic process;cellular catabolic process;cellular macromolecule catabolic process;cellular macromolecule metabolic process;cellular metabolic process;cellular process;macromolecule catabolic process;macromolecule metabolic process;metabolic process;modification-dependent macromolecule catabolic process;modification-dependent protein catabolic process;primary metabolic process;protein metaboli…		1	1.7	62.619	0.625353	F1Q821	LOC100006147 protein (Fragment)	cul5a
1.341			Ribosome biogenesis in eukaryotes	3	2.7	115.86	0.626581	Q6PFQ5	Uncharacterized protein	nat10
-1.195		cellular macromolecule metabolic process;cellular metabolic process;cellular process;cellular protein metabolic process;macromolecule metabolic process;metabolic process;primary metabolic process;protein folding;protein metabolic process;response to stimulus;response to stress		4	4.7	81.901	0.627001	E7F4F1	Uncharacterized protein	trap1
1.104		anatomical structure development;developmental process;forebrain development;response to abiotic stimulus;response to cold;response to stimulus;response to stress;response to temperature stimulus		9	42	23.681	0.627358	Q7ZVC6	High-mobility group box 1	hmgb1a
1.019				2	3.5	59.686	0.628423	A3KNI4	Uncharacterized protein (Fragment)	lrrc47
1.135			Citrate cycle (TCA cycle);Propanoate metabolism	3	6.9	50.03	0.628717	Q6PBI0	Uncharacterized protein (Fragment)	sucla2
-2.62				2	5	52.866	0.629772	Q7SXA2	Uncharacterized protein	ubqln4
1.062				3	16.1	22.767	0.629971	F1QJR3	Uncharacterized protein (Fragment)	si:ch1073-55a19.2
1.178			Alzheimer's disease;Calcium signaling pathway;Pancreatic secretion	17	14.6	113.58	0.630291	Q6ZM60	Uncharacterized protein	atp2a2b
-1.419		cellular metabolic process;cellular process;electron transport chain;generation of precursor metabolites and energy;metabolic process;oxidation-reduction process;respiratory electron transport chain		3	6	68.93	0.631183	Q66I16	Uncharacterized protein	etfdh
1.543		cellular macromolecule metabolic process;cellular metabolic process;cellular process;cellular protein metabolic process;macromolecule metabolic process;macromolecule modification;metabolic process;primary metabolic process;protein metabolic process;protein modification process		2	10.2	28.92	0.632535	F1QZ76	Uncharacterized protein (Fragment)	rimkla
-1.213				11	36.1	32.012	0.633263	Q6NYB0	Uncharacterized protein	hnrnpa0a
1.25		macromolecule metabolic process;metabolic process;primary metabolic process;protein metabolic process;proteolysis	African trypanosomiasis;Renin-angiotensin system	5	7.6	77.977	0.634651	Q6DHR6	Uncharacterized protein	zgc:92139
-1.441				26	42.6	65.529	0.63489	B2GSC6	Igf2bp1 protein
1.019		actin cytoskeleton organization;actin filament-based process;actomyosin structure organization;anatomical structure morphogenesis;biological regulation;cell morphogenesis;cellular component morphogenesis;cellular component organization;cellular component organization at cellular level;cellular component organization or biogenesis;cellular component organization or biogenesis at cellular level;cel…		49	1.7	3648.4	0.635172	A5X6X5	Uncharacterized protein (Fragment)	ttna
-1.632			Calcium signaling pathway;Huntington's disease;Parkinson's disease	3	12.8	30.044	0.63541	Q7ZV39	Uncharacterized protein (Fragment)	zgc:56235
1.496				10	66.3	20.641	0.636323	Q5XTN0	Crygmx protein	crygmx
1.359		biological adhesion;cell adhesion;cellular process		6	3.8	197.79	0.63854	E7F537	Uncharacterized protein	acana
1.322			Carbon fixation pathways in prokaryotes;Glyoxylate and dicarboxylate metabolism;Propanoate metabolism;Valine, leucine and isoleucine degradation	7	12.3	83.517	0.638867	A5D6S3	Mut protein	mut
-1.258				12	25.2	34.248	0.639783	Q6NYA1	Uncharacterized protein	zgc:77052
-1.807				46	26.6	196.35	0.64065	F1QJK4	Uncharacterized protein (Fragment)	si:ch211-150d5.2
1.067				5	7.6	63.517	0.641649	E7F9M7	Zgc:92004
1.322				40	8.8	516.82	0.643143	E7F4T0	Uncharacterized protein	plecb
1.277				8	11.4	84.85	0.643285	F1Q881	cDNA, clone cssl:d0666 (Fragment)	socs7
1.199				1	5	23.818	0.643955	F8W5X1	Pabpn1 protein	pabpn1
1.118				18	71.5	25.958	0.644222	A7E2K5	Uncharacterized protein (Fragment)	crybb1l2
-1.028		biological regulation;cAMP-mediated signaling;cell surface receptor linked signaling pathway;cellular process;cellular response to stimulus;cyclic-nucleotide-mediated signaling;detection of abiotic stimulus;detection of chemical stimulus;detection of chemical stimulus involved in sensory perception;detection of chemical stimulus involved in sensory perception of bitter taste;detection of chemical…	Phototransduction	11	31.6	40.189	0.645169	Q90WX5	Uncharacterized protein	gnat2
-1.066			Focal adhesion;Leukocyte transendothelial migration;Regulation of actin cytoskeleton;Tight junction;Vascular smooth muscle contraction	3	26.7	19.845	0.646119	Q6PHJ8	Myosin, light polypeptide 9, regulatory	myl12.1
1.175				1	9.9	12.543	0.646385	E9QIY7	Translationally-cont	tpt1
1.925		catabolic process;cellular catabolic process;cellular macromolecule catabolic process;cellular macromolecule metabolic process;cellular metabolic process;cellular process;macromolecule catabolic process;macromolecule metabolic process;metabolic process;modification-dependent macromolecule catabolic process;modification-dependent protein catabolic process;primary metabolic process;protein metaboli…		1	1.7	95.244	0.649202	Q499C0	Uncharacterized protein	ube4b
1.03				10	65.3	23.366	0.650132	Q567D9	Crystallin, beta A1, like	cryba1l
1.196				8	9.6	97.514	0.651213	B2GRP4	Copg2 protein
1.396				1	3.3	25.501	0.651985	F1QFF6	Wu:fc51f04 protein (Fragment)	wu:fc51f04
1.154				1	7.8	11.488	0.65302	E9QHY3	MCG1346-like protein	phf5a
1.098		alcohol catabolic process;alcohol metabolic process;carbohydrate catabolic process;carbohydrate metabolic process;catabolic process;cellular carbohydrate catabolic process;cellular carbohydrate metabolic process;cellular metabolic process;cellular process;generation of precursor metabolites and energy;glucose catabolic process;glucose metabolic process;glycolysis;hexose catabolic process;hexose m…	Glycolysis / Gluconeogenesis;Methane metabolism	2	8.3	28.912	0.655251	Q7SZR4	Phosphoglycerate mutase 1 (Brain)	pgam1a
1.006		axon guidance;chemotaxis;locomotion;response to chemical stimulus;response to external stimulus;response to stimulus;taxis	ECM-receptor interaction;Focal adhesion	2	1.7	147.96	0.655761	Q7T3T6	Tenascin R (Restrictin, janusin)	tnr
1.299				5	4	161.49	0.656718	E7FA89	Uncharacterized protein
-1.159			Spliceosome	5	17.4	29.57	0.659424	Q6TGT9	Splicing factor, arginine/serine-rich 5	srsf5a
-1.374		ATP hydrolysis coupled proton transport;biological regulation;calcium ion homeostasis;cation homeostasis;cation transport;cellular calcium ion homeostasis;cellular cation homeostasis;cellular chemical homeostasis;cellular divalent inorganic cation homeostasis;cellular homeostasis;cellular ion homeostasis;cellular metal ion homeostasis;cellular monovalent inorganic cation homeostasis;cellular proc…	Collecting duct acid secretion;Epithelial cell signaling in Helicobacter pylori infection;Oxidative phosphorylation;Phagosome;Rheumatoid arthritis;Vibrio cholerae infection	17	31	68.305	0.659794	Q7SY46	Uncharacterized protein	atp6v1aa
3.297				2	1.9	116.8	0.659826	F8W4C7	Uncharacterized protein	emilin1b
1.081		amine biosynthetic process;amine metabolic process;biosynthetic process;carboxylic acid biosynthetic process;carboxylic acid metabolic process;cellular amine metabolic process;cellular amino acid biosynthetic process;cellular amino acid metabolic process;cellular biosynthetic process;cellular ketone metabolic process;cellular metabolic process;cellular nitrogen compound biosynthetic process;cellu…	Arginine and proline metabolism	8	11.9	85.376	0.660037	A4IGC8	Uncharacterized protein	aldh18a1
1.104				1	2.3	49.737	0.661678	F1R4V1	C-src tyrosine kinase	matk
-1.014				8	55.2	21.365	0.662607	Q15I87	Crystallin gamma EM2-1	crygm2d1
1.166		cellular component organization;cellular component organization at cellular level;cellular component organization or biogenesis;cellular component organization or biogenesis at cellular level;cellular macromolecule metabolic process;cellular metabolic process;cellular process;cellular protein metabolic process;chromatin modification;chromatin organization;chromosome organization;covalent chromati…		1	1	151.97	0.663487	F1RD01	Uncharacterized protein	whsc1l1
1.148		anatomical structure development;biological regulation;carbohydrate transport;cell development;cellular developmental process;cellular process;cerebellum vasculature development;developmental process;endothelial cell development;epithelial cell development;establishment of localization;glucose import;glucose transport;hexose transport;monosaccharide transport;negative regulation of apoptosis;nega…	Adipocytokine signaling pathway;Bile secretion;Pathways in cancer;Renal cell carcinoma	2	3.9	54.003	0.663601	Q285P3	Facilitated glucose transporter 1	slc2a1a
-1.319		establishment of localization;transport		3	12	33.044	0.665401	Q9PUL9	Mitochondrial carrier homolog 2	mtch2
1.055				1	2	64.013	0.666129	F8W2X3	Mediator of RNA polymerase II transcription subunit 12	med12
-1.446				3	20.7	20.987	0.666228	T2FJK9	Vinculin-b (Fragment)
1.014		anatomical structure development;cellular macromolecule metabolic process;cellular metabolic process;cellular nitrogen compound metabolic process;cellular process;developmental process;macromolecule metabolic process;metabolic process;nitrogen compound metabolic process;nucleic acid metabolic process;nucleobase-containing compound metabolic process;primary metabolic process;retina development in …	Spliceosome	3	6.1	57.155	0.666481	Q6PH45	PRP4 pre-mRNA processing factor 4 homolog (Yeast)	prpf4
-1.316			Vascular smooth muscle contraction	22	53.1	42.055	0.667322	Q6TH51	Uncharacterized protein (Fragment) OS=Dani	acta2
1.022		cellular macromolecule metabolic process;cellular metabolic process;cellular nitrogen compound metabolic process;cellular process;DNA conformation change;DNA metabolic process;DNA topological change;macromolecule metabolic process;metabolic process;nitrogen compound metabolic process;nucleic acid metabolic process;nucleobase-containing compound metabolic process;primary metabolic process		21	13.5	181.86	0.668042	F1Q8Y8	DNA topoisomerase 2	top2b
1.186				4	4	146.3	0.668087	B8JIZ8	Uncharacterized protein	nup153
4.028				1	2.8	67.317	0.668267	Q3ZFI6	Uncharacterized protein	pmelb
1.04		cellular component assembly;cellular component assembly at cellular level;cellular component organization;cellular component organization at cellular level;cellular component organization or biogenesis;cellular component organization or biogenesis at cellular level;cellular macromolecular complex assembly;cellular macromolecular complex subunit organization;cellular process;cellular protein compl…		16	41	50.034	0.669334	Q6TNP9	Tubulin, alpha 8 like	tuba8l
1.006		cellular component assembly;cellular component assembly at cellular level;cellular component organization;cellular component organization at cellular level;cellular component organization or biogenesis;cellular component organization or biogenesis at cellular level;cellular macromolecular complex assembly;cellular macromolecular complex subunit organization;cellular process;cellular protein compl…		22	46.7	49.838	0.669672	F1RER6	Uncharacterized protein	tuba1b
-1.465		biosynthetic process;cellular biosynthetic process;cellular macromolecule biosynthetic process;cellular macromolecule metabolic process;cellular metabolic process;cellular process;cellular protein metabolic process;macromolecule biosynthetic process;macromolecule metabolic process;metabolic process;primary metabolic process;protein metabolic process;translation	Ribosome	4	32.2	13.021	0.670203	Q6P6E2	Ribosomal protein S26, like	rps26
-1.11		biological regulation;cellular process;cellular response to stimulus;metabolic process;regulation of biological process;regulation of cellular process;response to stimulus;signal transduction		8	8.2	99.53	0.672086	Q800E7	Uncharacterized protein	pde6a
1.642				2	1.9	147.14	0.672414	F1QLP6	Uncharacterized protein	srrm2
1.046				1	10.6	11.677	0.67377	F8W4V7	Uncharacterized protein	arpp19b
1.194		anatomical structure morphogenesis;axonogenesis;catabolic process;cell part morphogenesis;cell projection morphogenesis;cell projection organization;cellular aromatic compound metabolic process;cellular catabolic process;cellular component morphogenesis;cellular component organization;cellular component organization at cellular level;cellular component organization or biogenesis;cellular componen…		7	12.1	73.825	0.673852	E7F6Q2	Dihydropyrimidinase-related protein 3	dpysl3
-1.252				4	11.4	40.42	0.674038	Q5RGX2	Uncharacterized protein	tmpoa
1.182				36	64.2	47.206	0.674526	Q568U3	Zgc:109868 protein	zgc:109868
1.011				2	1.7	137.83	0.675592	F1Q8F7	Uncharacterized protein	stag2a
1.023		biological adhesion;cell adhesion;cell-matrix adhesion;cell-substrate adhesion;cellular process		7	7.4	136.77	0.677408	E7F9A0	Uncharacterized protein
1.139				18	64.1	25.696	0.678114	E7F8M1	LOC553473 protein (Fragment)	crybb1l1
1.089				3	13.1	28.575	0.67816	E9QI77	Obg-like ATPase 1	ola1
1.067				2	9	28.692	0.678318	I3IS24	CLIP-associating protein 2 OS=Danio re	clasp2
1.162			Chemokine signaling pathway;Taste transduction	11	36.1	36.565	0.679501	Q6P025	Uncharacterized protein	gnb3b
1.566				4	6.9	80.86	0.679839	A2CEI4	Uncharacterized protein	nup88
-1.025		cellular macromolecule metabolic process;cellular metabolic process;cellular nitrogen compound metabolic process;cellular process;macromolecule metabolic process;metabolic process;nitrogen compound metabolic process;nucleic acid metabolic process;nucleobase-containing compound metabolic process;primary metabolic process;RNA metabolic process;RNA processing		8	5.4	150.52	0.67985	E7F3L7	Uncharacterized protein	adar
1.03				27	37.4	69.417	0.679852	F1Q5L6		ddx5
1.197				3	8.4	52.367	0.680345	B2GS26	Sec61b protein
-1.23				4	12.1	48.246	0.680739	Q6NYN6	Uncharacterized protein	cstf1
1.069		anatomical structure morphogenesis;biological regulation;convergent extension;convergent extension involved in gastrulation;developmental process;embryonic morphogenesis;heart jogging;morphogenesis of an epithelium;negative regulation of biological process;negative regulation of cell death;negative regulation of cellular process;regulation of biological process;regulation of cell death;regulation…	Adipocytokine signaling pathway;Chronic myeloid leukemia;Epithelial cell signaling in Helicobacter pylori infection;Jak-STAT signaling pathway;Leukocyte transendothelial migration;MAPK signaling pathway - fly;Natural killer cell mediated cytotoxicity;Neurotrophin signaling pathway;Renal cell carcinoma	2	2.9	67.653	0.680799	Q7ZW17	Protein tyrosine p	ptpn11a
-1.033		anatomical structure development;anatomical structure morphogenesis;cardiac cell development;cardiac muscle cell development;cell development;cellular developmental process;cellular process;developmental process;dorsal/ventral pattern formation;heart looping;muscle cell development;pattern specification process;regionalization;tube morphogenesis	Chemokine signaling pathway	6	14.3	48.064	0.681341	Q9YH61	Uncharacterized protein	gsk3ab
1.077				24	31.3	79.88	0.681603	E7F5F8	Eukaryotic translation initiation factor 3 subunit B	eif3ba
1.261				2	5.2	32.908	0.684889	B0JZP4	Uncharacterized protein	purba
1.03			Vasopressin-regulated water reabsorption	25	35.9	82.584	0.684901	B7ZV62	N-ethylmaleimide-sensitive factor	nsfa
-1.048		amine metabolic process;amino acid activation;carboxylic acid metabolic process;cellular amine metabolic process;cellular amino acid metabolic process;cellular ketone metabolic process;cellular macromolecule metabolic process;cellular metabolic process;cellular nitrogen compound metabolic process;cellular process;lysyl-tRNA aminoacylation;macromolecule metabolic process;metabolic process;ncRNA me…		8	14.9	59.156	0.685056	F8W3M2	Lysine--tRNA ligase	kars
1.194				3	4.4	87.784	0.685975	E7F7F9	Uncharacterized protein
-1.117		catabolic process;cellular catabolic process;cellular metabolic process;cellular nitrogen compound catabolic process;cellular nitrogen compound metabolic process;cellular process;GTP catabolic process;GTP metabolic process;heterocycle catabolic process;heterocycle metabolic process;metabolic process;nitrogen compound metabolic process;nucleobase-containing compound catabolic process;nucleobase-co…		24	28.8	94.573	0.686118	E7FC95	Uncharacterized protein	dnm1b
1.55			Butanoate metabolism	1	2.4	49.516	0.686168	B8A6D3	Uncharacterized protein	l2hgdh
1.004		biological regulation;biosynthetic process;cellular biosynthetic process;cellular macromolecule biosynthetic process;cellular macromolecule metabolic process;cellular metabolic process;cellular nitrogen compound metabolic process;cellular process;developmental process;macromolecule biosynthetic process;macromolecule metabolic process;metabolic process;multicellular organismal development;multicel…		4	7.5	60.169	0.68667	A1L2E2	Uncharacterized protein	ebf3
2.313		cellular process;microtubule-based process	Vasopressin-regulated water reabsorption	2	25.8	10.36	0.686698	Q6PBH4	Dnl2 protein (Fragment)	dynll1
1.172		anatomical structure development;anatomical structure morphogenesis;appendage morphogenesis;developmental growth;developmental process;fin morphogenesis;fin regeneration;growth;regeneration;tissue development;tissue regeneration		34	63.8	46.345	0.687396	Q1LXJ1	Si:dkeyp-113d7.7	krt17
-1.143		biosynthetic process;carbohydrate biosynthetic process;carbohydrate metabolic process;metabolic process;primary metabolic process	Amino sugar and nucleotide sugar metabolism	2	5	40.144	0.687974	Q6P0K4	Uncharacterized protein	nans
-1.434				16	27.8	68.36	0.688011	F1QXP8	MGC163038 protein	khsrp
1.172				3	2.9	151.45	0.688047	E7FAB5	Uncharacterized protein	si:ch211-216l23.1
-1.169				3	9.9	46.133	0.688917	Q7ZTH8		acadm
-1.423		catabolic process;cellular catabolic process;cellular metabolic process;cellular nitrogen compound catabolic process;cellular nitrogen compound metabolic process;cellular process;GTP catabolic process;GTP metabolic process;heterocycle catabolic process;heterocycle metabolic process;metabolic process;nitrogen compound metabolic process;nucleobase-containing compound catabolic process;nucleobase-co…		3	27.7	10.3	0.689237	F1QB59	Dynamin-1-like protein (Fragment)	dnm1l
-1.131				4	7.9	60.682	0.689804	B0V0X1	Uncharacterized protein	pccb
1.479		biological adhesion;cell adhesion;cell communication;cell-cell adhesion;cellular process;homophilic cell adhesion		9	3	347.7	0.689891	B6IDE7	Frem2b	frem2b
-1.28		catabolic process;cellular catabolic process;cellular metabolic process;cellular nitrogen compound catabolic process;cellular nitrogen compound metabolic process;cellular process;GTP catabolic process;GTP metabolic process;heterocycle catabolic process;heterocycle metabolic process;metabolic process;nitrogen compound metabolic process;nucleobase-containing compound catabolic process;nucleobase-co…		45	49.7	95.497	0.690526	Q6P3J5	Eukaryotic translation elongation factor 2	eef2b
-1.013		actin cytoskeleton organization;actin filament-based process;cellular component organization;cellular component organization at cellular level;cellular component organization or biogenesis;cellular component organization or biogenesis at cellular level;cellular process;cytoskeleton organization;organelle organization		6	14.6	53.28	0.691478	E9QI46	Coronin	si:dkey-202g15.6
-1.076		cellular macromolecule metabolic process;cellular metabolic process;cellular process;cellular protein metabolic process;dephosphorylation;macromolecule metabolic process;macromolecule modification;metabolic process;peptidyl-tyrosine dephosphorylation;phosphate-containing compound metabolic process;phosphorus metabolic process;primary metabolic process;protein dephosphorylation;protein metabolic p…		2	2.5	97.261	0.691501	E7F8A0	Uncharacterized protein	dnajc6
1.15		cellular macromolecule metabolic process;cellular metabolic process;cellular process;cellular protein metabolic process;macromolecule metabolic process;macromolecule modification;metabolic process;primary metabolic process;protein metabolic process;protein modification process		1	1.4	115.38	0.692357	E9QF30	Uncharacterized protein	si:dkey-82j4.2
1.415		amine metabolic process;amino acid activation;carboxylic acid metabolic process;cellular amine metabolic process;cellular amino acid metabolic process;cellular ketone metabolic process;cellular macromolecule metabolic process;cellular metabolic process;cellular nitrogen compound metabolic process;cellular process;macromolecule metabolic process;metabolic process;ncRNA metabolic process;nitrogen c…	Aminoacyl-tRNA biosynthesis	7	13.2	66.154	0.69383	Q5RKM6	Uncharacterized protein	farsb
1.081				3	8.8	36.796	0.694349	F1QYR1	LOC557028 protein (Fragment)	igf2bp2b
1.221		catabolic process;cellular catabolic process;cellular macromolecule catabolic process;cellular macromolecule metabolic process;cellular metabolic process;cellular process;macromolecule catabolic process;macromolecule metabolic process;metabolic process;modification-dependent macromolecule catabolic process;modification-dependent protein catabolic process;primary metabolic process;protein metaboli…		2	9.1	25.892	0.694569	F1R2U4	Proteasome subunit alpha type	psma6a
-1.111				1	11.6	10.407	0.695045	Q6XG62	Ictacalcin 2	icn
1.061		biological adhesion;cell adhesion;cellular process		9	8.5	129.95	0.695693	F1QL35	Uncharacterized protein (Fragment)	thbs1b
1.383				3	9.6	45.164	0.698348	Q7T028	Uncharacterized protein	pofut1
-1.023			Biosynthesis of ansamycins;Carbon fixation in photosynthetic organisms;Pentose phosphate pathway	22	40.6	69.384	0.699893	E7F8S4	Uncharacterized protein	LOC557518
1.322				3	12.9	28.971	0.700859	Q0P3Y0	Zgc:162825 protein	zgc:162825
1.171		catabolic process;cellular catabolic process;cellular component organization;cellular component organization or biogenesis;cellular membrane organization;cellular metabolic process;cellular nitrogen compound catabolic process;cellular nitrogen compound metabolic process;cellular process;endocytosis;establishment of localization;GTP catabolic process;GTP metabolic process;heterocycle catabolic pro…	Bacterial invasion of epithelial cells;Endocrine and other factor-regulated calcium reabsorption;Endocytosis;Fc gamma R-mediated phagocytosis	11	11.2	96.196	0.700868	Q6P122	Uncharacterized protein	dnm2l
-1.007		macromolecule metabolic process;metabolic process;primary metabolic process;protein metabolic process;proteolysis		7	14.3	55.764	0.701135	Q561T4	Aminopeptidase-like 1	npepl1
-1.154		biological regulation;cell redox homeostasis;cellular homeostasis;cellular process;glycerol ether metabolic process;homeostatic process;metabolic process;organic ether metabolic process;regulation of biological process;regulation of biological quality;regulation of cellular process;small molecule metabolic process	Antigen processing and presentation;Protein processing in endoplasmic reticulum	5	9.6	54.674	0.701158	Q6NXB9	Uncharacterized protein	zgc:77086
1.101		biological regulation;cellular process;cellular response to stimulus;intracellular signal transduction;regulation of biological process;regulation of cellular process;response to stimulus;signal transduction;small GTPase mediated signal transduction		5	3.3	171.4	0.701693	A5PF53	Uncharacterized protein	LOC564565
-1.288			Amino sugar and nucleotide sugar metabolism	3	13.4	33.769	0.701793	Q6NYE6	Cytochrome	cyb5r3
1.437				5	3.2	162.94	0.702246	F6NXE7	Cleavage and polyadenylation specific factor 1 (Fragment) OS=Danio r	cpsf1
-1.352		biological adhesion;biological regulation;cell adhesion;cellular component organization;cellular component organization at cellular level;cellular component organization or biogenesis;cellular component organization or biogenesis at cellular level;cellular process;cytoskeletal anchoring at plasma membrane;cytoskeleton organization;maintenance of location;maintenance of location in cell;maintenanc…	Focal adhesion	33	13.9	270.64	0.702763	Q5U7N6	Uncharacterized protein	tln1
1.048				3	5.8	53.981	0.703412	E7FD91	Uncharacterized protein	ddx6
1.332		multicellular organismal process;neurological system process;sensory perception;sensory perception of light stimulus;system process;visual perception		1	5.2	22.241	0.704144	E9QFT8	Uncharacterized protein	rom1b
-1.453		biosynthetic process;cellular biosynthetic process;cellular macromolecule biosynthetic process;cellular macromolecule metabolic process;cellular metabolic process;cellular process;cellular protein metabolic process;macromolecule biosynthetic process;macromolecule metabolic process;metabolic process;primary metabolic process;protein metabolic process;translation		2	32.3	10.656	0.705113	Q1L8Q7	Ribosomal protein L30	rpl30
-1.135				3	6.4	67.573	0.706479	F1R1C0	Acyl-CoA synthetase family member 2, mitochondrial	acsf2
1.074		ATP synthesis coupled electron transport;cellular metabolic process;cellular process;cellular respiration;electron transport chain;energy derivation by oxidation of organic compounds;generation of precursor metabolites and energy;metabolic process;oxidation-reduction process;respiratory electron transport chain	Alzheimer's disease;Huntington's disease;Oxidative phosphorylation;Parkinson's disease	17	23.3	79.432	0.706856	Q5RKM2	Uncharacterized protein	ndufs1
1.442				21	8.9	259.05	0.707433	F1RBA4	Uncharacterized protein	dspa
-1.269				1	3.7	35.462	0.710519	A9JT13	THO complex 6 homolog (Drosophila)	thoc6
1.165				7	19.9	49.073	0.711346	Q5PR28	Uncharacterized protein	bfsp2
1.161				2	6.2	33.332	0.712452	B2GNS3	Nitric oxide synthase-interacting protein
1.048				1	6.8	16.533	0.713039	Q7T1B0	Embryonic globin beta e2	hbbe2
-1.306		anatomical structure development;cellular macromolecule metabolic process;cellular metabolic process;cellular nitrogen compound metabolic process;cellular process;developmental process;DNA conformation change;DNA duplex unwinding;DNA geometric change;DNA metabolic process;DNA-dependent DNA replication initiation;macromolecule metabolic process;metabolic process;nitrogen compound metabolic process…		7	8.4	100.03	0.713124	Q7ZUR0		mcm2
1.103				6	11.9	67.522	0.713498	F1QUU2	Poly(A) binding protein, cytoplasmic 4 (Inducible form)	pabpc4
2.018				2	1	204.08	0.713737	F1Q4W0	Uncharacterized protein
1.091				5	30.3	19.168	0.714475	A6H8T4	Uncharacterized protein	hmgb1b
-1.162				13	13	136.18	0.714476	Q5TYZ5	Cullin-associated and neddylation-dissociated 1	cand1
-1.27				4	13.3	39.279	0.715411	E7F7L5	Protein kinase, cAMP-dependent, catalytic, beta	prkacaa
1.025		biosynthetic process;cellular biosynthetic process;cellular macromolecule metabolic process;cellular metabolic process;cellular nitrogen compound metabolic process;cellular process;macromolecule metabolic process;metabolic process;nitrogen compound metabolic process;nucleic acid metabolic process;nucleobase-containing compound metabolic process;primary metabolic process;RNA biosynthetic process;R…		1	0.5	222.53	0.716981	I3ITF1	Uncharacterized protein	zgc:165617
1.693		amine metabolic process;carboxylic acid metabolic process;cellular amine metabolic process;cellular amino acid metabolic process;cellular ketone metabolic process;cellular metabolic process;cellular nitrogen compound metabolic process;cellular process;gamma-aminobutyric acid metabolic process;metabolic process;nitrogen compound metabolic process;organic acid metabolic process;oxoacid metabolic pr…	Alanine, aspartate and glutamate metabolism;beta-Alanine metabolism;Butanoate metabolism;Propanoate metabolism;Valine, leucine and isoleucine degradation	13	31.4	55.729	0.717211	I3IRW7	Uncharacterized protein	abat
-1.334				1	4.5	26.033	0.717619	B8A4Q4	1-acylglycerol-3-phosphate O-acyltransferase 3	agpat3
1.211		biological regulation;cell redox homeostasis;cellular homeostasis;cellular process;glycerol ether metabolic process;homeostatic process;metabolic process;organic ether metabolic process;regulation of biological process;regulation of biological quality;regulation of cellular process;small molecule metabolic process		2	25.9	12.014	0.717844	Q7ZUI4	Thioredoxin	zgc:56493
-1.429				11	5.4	231.83	0.718541	E9QFE1	Uncharacterized protein	myh14
-1.16				3	6.2	65.802	0.718833	F1R2T0	Uncharacterized protein (Fragment)	znf319
1.064				6	13.9	34.169	0.719131	Q6DGX1	Succinate-CoA ligase, GDP-forming, alpha	suclg1
1.102				26	53.5	49.934	0.719445	Q1LXJ9	Si:dkeyp-113d7.4 protein (Fragment	si:dkeyp-113d7.4
1.101		biosynthetic process;cellular biosynthetic process;cellular macromolecule biosynthetic process;cellular macromolecule metabolic process;cellular metabolic process;cellular process;cellular protein metabolic process;macromolecule biosynthetic process;macromolecule metabolic process;metabolic process;primary metabolic process;protein metabolic process;translation	Ribosome	5	43.2	14.466	0.719949	Q6PC90	40S ribosomal protein S12	rps12
1.053		biological regulation;cAMP-mediated signaling;cell surface receptor linked signaling pathway;cellular process;cellular response to stimulus;cyclic-nucleotide-mediated signaling;dopamine receptor signaling pathway;G-protein coupled receptor protein signaling pathway;G-protein signaling, coupled to cAMP nucleotide second messenger;G-protein signaling, coupled to cyclic nucleotide second messenger;i…	Chagas disease (American trypanosomiasis);Long-term depression;Melanogenesis;Toxoplasmosis	6	21.8	39.956	0.720794	Q6P967	Uncharacterized protein	gnao1b
1.435			mRNA surveillance pathway;RNA transport	1	1.6	75.368	0.721602	F1QT45	Pnn protein (Fragment)	pnn
1.11		biological regulation;cellular process;cellular response to stimulus;intracellular protein kinase cascade;intracellular signal transduction;regulation of biological process;regulation of cellular process;response to stimulus;signal transduction		8	11.3	82.541	0.721655	B0R0M9	Ribosomal protein S6 kinase	rps6ka3a
1.016		cellular component assembly;cellular component assembly at cellular level;cellular component organization;cellular component organization at cellular level;cellular component organization or biogenesis;cellular component organization or biogenesis at cellular level;cellular macromolecular complex assembly;cellular macromolecular complex subunit organization;cellular process;chromatin organization…		2	6.7	30.988	0.722068	Q7ZUY0	Myeloid leukemia-associated SET translocation protein O	seta
1.163		amine biosynthetic process;amine metabolic process;biosynthetic process;carboxylic acid biosynthetic process;carboxylic acid metabolic process;cellular amine metabolic process;cellular amino acid biosynthetic process;cellular amino acid metabolic process;cellular biosynthetic process;cellular ketone metabolic process;cellular metabolic process;cellular nitrogen compound biosynthetic process;cellu…	Glycine, serine and threonine metabolism;Methane metabolism;Vitamin B6 metabolism	1	3	40.523	0.722307	Q803I7	Phosphoserine aminotransferase	psat1
-1.18		cellular macromolecule metabolic process;cellular metabolic process;cellular process;cellular protein metabolic process;macromolecule metabolic process;metabolic process;primary metabolic process;protein folding;protein metabolic process;response to abiotic stimulus;response to heat;response to stimulus;response to stress;response to temperature stimulus	Protein processing in endoplasmic reticulum	6	13.6	45.537	0.722489	Q7ZUP5	DnaJ (Hsp40) homolog, subfamily A, member 2	dnaja2
1.392		biological regulation;cell activation;cellular component assembly;cellular component assembly at cellular level;cellular component organization;cellular component organization at cellular level;cellular component organization or biogenesis;cellular component organization or biogenesis at cellular level;cellular macromolecular complex assembly;cellular macromolecular complex subunit organization;c…		3	12.4	33.297	0.724014	F1RCB0	Fgg protein	fgg
-1.146		metabolic process;oxidation-reduction process		3	12.8	32.405	0.725827	Q5U3E7	Zgc:103654	dhrs13a.1
-1.249				63	46.5	147.18	0.72635	Q1MTC6	Vtg7 protein	vtg7
1.306				1	4	46.655	0.727162	F1Q7H4	Uncharacterized protein (Fragment)
1.267				2	6	44.973	0.728396	A8WFU6	Uncharacterized protein	serpinh1a
-1.206		cellular macromolecule metabolic process;cellular metabolic process;cellular process;cellular protein metabolic process;macromolecule metabolic process;macromolecule modification;metabolic process;primary metabolic process;protein ADP-ribosylation;protein metabolic process;protein modification process		12	15.1	112.53	0.729208	Q499A8	Uncharacterized protein	parp1
1.438		biological regulation;cellular process;cellular response to stimulus;regulation of biological process;regulation of cellular process;response to stimulus;signal transduction		1	2.5	31.448	0.729514	F1QHS5	Uncharacterized protein	arhgap12b
-1.199		actin crosslink formation;actin cytoskeleton organization;actin filament bundle assembly;actin filament organization;actin filament-based process;cellular component assembly;cellular component assembly at cellular level;cellular component organization;cellular component organization at cellular level;cellular component organization or biogenesis;cellular component organization or biogenesis at ce…	Adherens junction;Amoebiasis;Arrhythmogenic right ventricular cardiomyopathy (ARVC);Focal adhesion;Leukocyte transendothelial migration;Regulation of actin cytoskeleton;Systemic lupus erythematosus;Tight junction	24	28.6	104.2	0.729764	B8JHU4	Uncharacterized protein	actn1
-1.136				3	6.7	60.057	0.73208	Q7SXI2		klc1a
-1.027				3	4	66.453	0.732545	A9C3V8	Uncharacterized protein	igf2bp2a
1.107		lipid metabolic process;metabolic process;primary metabolic process	Biosynthesis of unsaturated fatty acids	4	9.7	36.277	0.732836	Q7T390	Uncharacterized protein	tecrb
-1.293				18	32.5	62.093	0.733024	Q5RKQ3	Uncharacterized protein (Fragment)	zgc:101598
1.067		cellular macromolecule metabolic process;cellular metabolic process;cellular process;cellular protein metabolic process;developmental process;macromolecule metabolic process;metabolic process;otolith tethering;primary metabolic process;protein folding;protein metabolic process;response to stimulus;response to stress	NOD-like receptor signaling pathway;Pathways in cancer;Plant-pathogen interaction;Prostate cancer;Protein processing in endoplasmic reticulum	2	2.5	91.281	0.733531	Q7T3L3	Chaperone protein GP96	hsp90b1
1.82				5	12.5	50.085	0.734218	A3KMT0	Uncharacterized protein	zgc:158803
1.324			Alzheimer's disease;Huntington's disease;Oxidative phosphorylation;Parkinson's disease	3	26.4	17.091	0.734862	Q6PC49	Zgc:73107	ndufa13
1.502		cellular macromolecule metabolic process;cellular metabolic process;cellular nitrogen compound metabolic process;cellular process;macromolecule metabolic process;metabolic process;mRNA metabolic process;mRNA processing;nitrogen compound metabolic process;nucleic acid metabolic process;nucleobase-containing compound metabolic process;primary metabolic process;RNA metabolic process;RNA processing		3	5	61.359	0.736127	F1QKG2	Ptbp1b protein (Fragment)	ptbp1b
1.117				3	13.6	26.168	0.736415	Q9DDS7	CD81 antigen	cd81
1.259			Benzoate degradation;Fatty acid elongation in mitochondria;Fatty acid metabolism;Valine, leucine and isoleucine degradation	4	8.8	41.787	0.737703	Q7ZVG1	Uncharacterized protein	acaa2
1.036		anatomical structure development;developmental process;heart development;organ development	mRNA surveillance pathway;RNA degradation;RNA transport	20	33.9	70.752	0.738966	Q499B6	Pabpc1a protein (Fragment)	pabpc1a
1.044				7	8.9	80.196	0.739159	F1QQQ5	Gsnb protein	gsnb
-1.092			mRNA surveillance pathway	6	17.6	51.27	0.739366	Q6P0U7	Cstf2 protein	cstf2
-1.273				23	37.1	63.351	0.73948	B2GT58	Igf2bp3 protein
-1.091		cellular process;establishment of localization;transmembrane transport;transport		14	23.6	75.389	0.740299	Q6PFM3	Uncharacterized pr	slc25a12
1.196			Alzheimer's disease;Huntington's disease;Oxidative phosphorylation;Parkinson's disease	1	9.3	14.246	0.743227	Q66I52	Uncharacterized protein	ndufs6
-1.196		carbohydrate metabolic process;metabolic process;primary metabolic process		21	24.7	96.864	0.743793	E7EXT3	Phosphorylase	pygmb
-1.02		anatomical structure development;developmental process;retina development in camera-type eye		3	8	70.852	0.745991	B3DKQ7	Uncharacterized protein	sf1
1.325				40	63.1	49.994	0.747991	Q6DHB6	Uncharacterized protein (Fragment)	zgc:92533
1.038				1	5	26.591	0.748161	A4FVL5	Uncharac	sypb
-1.006				4	9.4	39.861	0.750299	Q6NX98	Suppression of tumorigenicity 13 (Colon carcinoma) (Hsp70 interacting protein)	st13
1.304		biosynthetic process;cellular biosynthetic process;cellular component organization;cellular component organization at cellular level;cellular component organization or biogenesis;cellular component organization or biogenesis at cellular level;cellular metabolic process;cellular process;melanin biosynthetic process;melanin metabolic process;melanosome organization;metabolic process;organelle organ…	Melanogenesis;Tyrosine metabolism	19	38	59.033	0.754067	Q6DGE4	Tyrosinase-related protein 1b	tyrp1b
1.165		ATP biosynthetic process;ATP metabolic process;biosynthetic process;cellular biosynthetic process;cellular metabolic process;cellular nitrogen compound biosynthetic process;cellular nitrogen compound metabolic process;cellular process;heterocycle biosynthetic process;heterocycle metabolic process;metabolic process;nitrogen compound metabolic process;nucleobase-containing compound biosynthetic pro…	Aldosterone-regulated sodium reabsorption;Bile secretion;Carbohydrate digestion and absorption;Cardiac muscle contraction;Endocrine and other factor-regulated calcium reabsorption;Gastric acid secretion;Mineral absorption;Pancreatic secretion;Protein digestion and absorption;Proximal tubule bicarbonate reclamation;Salivary secretion	34	35.8	112.76	0.754255	Q9DEU1	Uncharacterized protein	atp1a1b
-1.237				1	2.5	48.944	0.755215	F8W412	Uncharacterized protein	si:ch73-303g23.4
1.053		anatomical structure development;biological regulation;cell development;cellular developmental process;cellular process;developmental process;eye photoreceptor cell development;multicellular organismal process;negative regulation of biological process;negative regulation of cell death;negative regulation of cellular process;negative regulation of developmental process;negative regulation of progr…		1	3.2	30.393	0.756093	Q8JIZ3	Orthodenticle homolog 5	crx
-1.072		biosynthetic process;metabolic process		1	3.1	40.115	0.756429	F1R683	Mannose-1-phosphate guanyltransferase beta	gmppb
-1.15		catabolic process;cellular catabolic process;cellular metabolic process;cellular nitrogen compound catabolic process;cellular nitrogen compound metabolic process;cellular process;GTP catabolic process;GTP metabolic process;heterocycle catabolic process;heterocycle metabolic process;metabolic process;nitrogen compound metabolic process;nucleobase-containing compound catabolic process;nucleobase-co…		24	22.4	95.884	0.75685	A2CE51	Uncharacterized protein	eef2l2
1.038		biological regulation;cellular process;cellular response to stimulus;establishment of localization;establishment of protein localization;intracellular signal transduction;protein transport;regulation of biological process;regulation of cellular process;response to stimulus;signal transduction;small GTPase mediated signal transduction;transport	Amoebiasis;Endocytosis;ko05152;Phagosome	2	10.3	22.94	0.757948	Q6GQM5	Uncharacterized protein	zgc:91909
1.184				6	1.9	330.02	0.759274	E7F7W5	Uncharacterized protein	chd9
1.323				1	1	129.19	0.759657	A5WWB7	Uncharacterized protein	mybpc1
1.019				3	5.9	55.69	0.760145	E7EYA6		fmr1
-1.178				10	59.2	21.328	0.761299	Q6IQK6	Uncharacterized protein	zgc:86723
1.074				5	8.2	77.033	0.762091	Q499B1	NADPH--cytochrome P450 reductase	por
1.863				2	1	194.63	0.762571	Q1LVN0	Uncharacterized protein	chd2
1.161				5	14.3	43.343	0.763521	Q6IQD4	Uncharacterized protein	luc7l
1.171		biological regulation;cellular process;cellular response to stimulus;regulation of biological process;regulation of cellular process;response to stimulus;signal transduction	RNA transport;Spliceosome	3	4.7	74.998	0.764989	Q7SYB2	Uncharacterized protein	thoc1
-1.104				3	13.4	31.238	0.767382	E7F6B9	Flotillin-2a	flot2a
-1.054				1	3.9	37.444	0.7685	Q6DGN3	Zgc:136346 protein (Fragment)	dek
-1.007		catabolic process;cellular catabolic process;cellular metabolic process;cellular nitrogen compound catabolic process;cellular nitrogen compound metabolic process;cellular process;GTP catabolic process;GTP metabolic process;heterocycle catabolic process;heterocycle metabolic process;metabolic process;nitrogen compound metabolic process;nucleobase-containing compound catabolic process;nucleobase-co…		2	3.8	56.991	0.76873	A1L1R4	Uncharacterized protein (Fragment)	zgc:158270
1.387				4	2.1	163.83	0.76908	F1QYN1	Type IV collagen alpha 6 chain (Fragment)	col4a6
1.402				80	53.9	149.9	0.769552	F1QV15	Uncharacterized protein (Fragment)	vtg6
1.029				1	1	110.94	0.769762	E7F350	DIS3-like exonuclease 2	si:ch211-273k1.4
-1.397				5	7.4	79.466	0.769814	A5PMZ3	Scinderin like b	scinlb
1.089		catabolic process;cellular catabolic process;cellular metabolic process;cellular nitrogen compound catabolic process;cellular nitrogen compound metabolic process;cellular process;GTP catabolic process;GTP metabolic process;heterocycle catabolic process;heterocycle metabolic process;metabolic process;nitrogen compound metabolic process;nucleobase-containing compound catabolic process;nucleobase-co…		2	4	50.51	0.769902	E7F0T8	Si:dkey-98f17.5	si:ch211-11k18.4
-1.037		catabolic process;cellular catabolic process;cellular metabolic process;cellular nitrogen compound catabolic process;cellular nitrogen compound metabolic process;cellular process;developmental process;embryo development;GTP catabolic process;GTP metabolic process;heterocycle catabolic process;heterocycle metabolic process;metabolic process;nitrogen compound metabolic process;nucleobase-containing…		45	49.9	95.449	0.770482	Q7ZVM3	Eukaryotic translation elongation factor 2, like	eef2b
-1.118				22	37	67.854	0.771433	Q7T2Q9	Tkt protein	tkt
-1.032				1	10.1	11.548	0.771652	Q7ZT36	Parvalbumin 3	pvalb3
1.314		cellular process;establishment of localization;establishment of localization in cell;establishment of protein localization;intracellular protein transport;intracellular transport;protein transport;transport;vesicle-mediated transport	Lysosome	4	10.3	46.86	0.77193	Q6IQP9	Adaptor-related protein complex 3 mu 1 subun	ap3m2
1.191				8	57.7	21.471	0.772919	A7E2M9	Zgc:173645 protein	zgc:173645
-1.397		cell cycle;cellular process		2	6.7	27.413	0.773206	E7FF74	Uncharacterized protein
-1.301				1	11.5	16.55	0.773755	E9QBS4	Uncharacterized protein (Fragment)	ndrg3b
1.382			Alzheimer's disease;Cardiac muscle contraction;Huntington's disease;Oxidative phosphorylation;Parkinson's disease	2	25.9	12.212	0.775743	Q642I9	Cytochrome c oxidase subunit 6A, mitochondrial	cox6a1
-1.162		macromolecule metabolic process;metabolic process;primary metabolic process;protein metabolic process;proteolysis		32	43.4	83.895	0.776769	Q66HU4	Uncharacterized protein (Fragment)	capn3
-1.151				2	3	60.171	0.777958	B1H1H0	Uncharacterized protein	wdr26b
-1.105				14	7.8	249.23	0.778007	E7EXE8	Uncharacterized protein	tnxb
1.155		cellular macromolecule metabolic process;cellular metabolic process;cellular nitrogen compound metabolic process;cellular process;macromolecule metabolic process;metabolic process;nitrogen compound metabolic process;nucleic acid metabolic process;nucleobase-containing compound metabolic process;primary metabolic process;RNA metabolic process;RNA processing	Spliceosome	5	7	102.77	0.778512	Q8AX67	Cherp protein	cherp
1.7				10	9.6	123.64	0.779394	E9QEJ2	Collagen type XXVIII alpha 1 a	si:dkey-211m23.2
1.151		anatomical structure development;anatomical structure morphogenesis;appendage morphogenesis;developmental growth;developmental process;fin morphogenesis;fin regeneration;growth;regeneration;tissue development;tissue regeneration	Calcium signaling pathway;Huntington's disease;Parkinson's disease	7	25.8	30.284	0.783285	Q8AWD0	Voltage-dependent anion channel 2	vdac2
1.105				11	3	437.12	0.785407	E7FBH6	Uncharacterized protein	wu:fc54d09
-1.025		carboxylic acid catabolic process;carboxylic acid metabolic process;catabolic process;cellular catabolic process;cellular ketone metabolic process;cellular lipid catabolic process;cellular lipid metabolic process;cellular metabolic process;cellular process;fatty acid beta-oxidation;fatty acid catabolic process;fatty acid metabolic process;fatty acid oxidation;lipid catabolic process;lipid metabol…		22	29.2	82.846	0.78547	F1QYX8	Zgc:158138 protein	hadhab
-1.4		establishment of localization;transport		6	7.9	93.123	0.786523	Q1LV08	Dye protein	nup93
1.164		amine metabolic process;amino acid activation;carboxylic acid metabolic process;cellular amine metabolic process;cellular amino acid metabolic process;cellular ketone metabolic process;cellular macromolecule metabolic process;cellular metabolic process;cellular nitrogen compound metabolic process;cellular process;macromolecule metabolic process;metabolic process;ncRNA metabolic process;nitrogen c…		1	2.8	47.278	0.787056	Q8JHH7	Valyl-tRNA synthetase (Fragment)	vars
1.032				2	8.9	38.556	0.787838	Q6PFU0	N-myc downstream regulated gene 1 protein, ndrg1	ndrg1a
-1.203				2	0.6	302.49	0.78903	E7F366	Uncharacterized protein (Fragment)	BX085195.1
-1.159				4	8.8	76.524	0.789784	F1QCS0	Uncharacterized protein (Fragment) OS=	dlg4
1.045		cellular process;establishment of localization;transport;vesicle-mediated transport	Phagosome;SNARE interactions in vesicular transport	1	16.7	11.355	0.791288	Q6IQK3	Uncharacterized protein	vamp3
-1.556				39	20.6	230.45	0.791646	I3ISA3	Novel protein similar to human non-muscle myosin, heavy polypeptide	myh10
1.806		biological adhesion;cell adhesion;cell-cell adhesion;cellular process;homophilic cell adhesion		2	1.9	106.85	0.792529	F1R520	Uncharacterized protein	clstn1
1.121		biological regulation;cellular process;cellular response to stimulus;intracellular protein kinase cascade;intracellular signal transduction;MAPKKK cascade;regulation of biological process;regulation of cellular process;response to stimulus;signal transduction		1	1.5	58.697	0.793962	B8JMG8	Uncharacterized protein	mapk15
-1.453		biosynthetic process;cellular biosynthetic process;cellular metabolic process;cellular nitrogen compound biosynthetic process;cellular nitrogen compound metabolic process;cellular process;GMP biosynthetic process;GMP metabolic process;heterocycle biosynthetic process;heterocycle metabolic process;metabolic process;nitrogen compound metabolic process;nucleobase-containing compound biosynthetic pro…	Drug metabolism - other enzymes;Purine metabolism	2	4.3	55.71	0.793999	Q7ZYW9	Inosine-5-monophosphate dehydrogenase	impdh2
1.379		absorption of visible light;biological regulation;cellular macromolecule metabolic process;cellular metabolic process;cellular process;cellular protein metabolic process;cellular response to stimulus;detection of abiotic stimulus;detection of external stimulus;detection of light stimulus;detection of stimulus;light absorption;macromolecule metabolic process;macromolecule modification;metabolic pr…		4	16.1	39.692	0.795431	Q8AV67	Rhodopsin	rho
1.058		carboxylic acid catabolic process;carboxylic acid metabolic process;catabolic process;cellular catabolic process;cellular ketone metabolic process;cellular lipid catabolic process;cellular lipid metabolic process;cellular metabolic process;cellular process;fatty acid beta-oxidation;fatty acid catabolic process;fatty acid metabolic process;fatty acid oxidation;lipid catabolic process;lipid metabol…	Aminobenzoate degradation;Benzoate degradation;beta-Alanine metabolism;Biosynthesis of unsaturated fatty acids;Butanoate metabolism;Caprolactam degradation;Fatty acid elongation in mitochondria;Fatty acid metabolism;Lysine degradation;Propanoate metabolism;Tryptophan metabolism;Valine, leucine and isoleucine degradation	15	19.4	81.874	0.798065	A7YT47	Hadha protein (Fragment)	hadhaa
-1.04				20	36.4	66.726	0.799335	Q6P2A9	Far upstream element (FUSE) binding protein 1	fubp1
-1.118		cellular macromolecule metabolic process;cellular metabolic process;cellular process;cellular protein metabolic process;macromolecule metabolic process;macromolecule modification;metabolic process;peptidyl-amino acid modification;peptidyl-proline modification;primary metabolic process;protein folding;protein metabolic process;protein modification process;protein peptidyl-prolyl isomerization		3	23.2	17.489	0.799797	Q6PC53	Peptidyl-prolyl cis-trans isomerase	ppiab
-1.029		cellular macromolecule metabolic process;cellular metabolic process;cellular process;establishment of localization;lipid transport;lipoprotein metabolic process;macromolecule metabolic process;metabolic process;organic substance transport;transport		9	34.2	30.139	0.800854	E7FES0	Uncharacterized protein
1.047		cellular component organization;cellular component organization at cellular level;cellular component organization or biogenesis;cellular component organization or biogenesis at cellular level;cellular process;chromatin modification;chromatin organization;chromatin remodeling;chromosome organization;organelle organization		2	12.9	24.096	0.80188	E9QBQ8	SWI/SNF-related matrix-associated actin-dependent regulator of chromatin subfamily B member 1-A	smarcb1b
-1.048		anatomical structure formation involved in morphogenesis;developmental process;heart valve formation		1	2.2	54.576	0.804141	Q90XP7	UDP-glucose 6-dehydrogenase	ugdh
1.001			Spliceosome	7	16.4	40.294	0.804277	Q7SXU9	Uncharacterized protein	srsf6a
-1.111				5	9.5	64.25	0.80591	F1QYG1	Zgc:110460 protein	eif2a
1.106				45	9.5	522.6	0.808024	A5WV02	Uncharacterized protein	pleca
-1.019				2	4.2	47.265	0.808051	F1QLZ5	Uncharacterized protein (Fragment)	fam60al
1.029				10	12.6	91.146	0.80831	Q4V9C6	Zgc:113842 protein (Fragment)	ilf3a
1.012				12	10.2	160.53	0.808431	E7EXW9	Uncharacterized protein	pds5b
1.119			Alzheimer's disease;Amyotrophic lateral sclerosis (ALS);Apoptosis;Axon guidance;B cell receptor signaling pathway;Calcium signaling pathway;ko05152;Long-term potentiation;MAPK signaling pathway;Natural killer cell mediated cytotoxicity;Oocyte meiosis;Osteoclast differentiation;T cell receptor signaling pathway;VEGF signaling pathway;Wnt signaling pathway	4	7.9	57.513	0.808604	F1QF86	Serine/threonine-protein phosphatase	ppp3ccb
1.162		cellular macromolecule metabolic process;cellular metabolic process;cellular process;establishment of localization;lipid transport;lipoprotein metabolic process;macromolecule metabolic process;metabolic process;organic substance transport;transport		1	4.3	23.724	0.811123	E9QBB8	Apoeb protein	apoeb
1.305		alcohol catabolic process;alcohol metabolic process;carbohydrate catabolic process;carbohydrate metabolic process;catabolic process;cellular carbohydrate catabolic process;cellular carbohydrate metabolic process;cellular metabolic process;cellular nitrogen compound metabolic process;cellular process;coenzyme metabolic process;cofactor metabolic process;glucose catabolic process;glucose metabolic …	Glutathione metabolism;Pentose phosphate pathway	5	12.4	53.242	0.813236	Q6TNR8	6-phosphogluconate d	pgd
1.333			MAPK signaling pathway	1	1.7	53.916	0.813558	Q6DHN7	Uncharacterized protein	mapkapk5
-1.035		amine metabolic process;amino acid activation;carboxylic acid metabolic process;cellular amine metabolic process;cellular amino acid metabolic process;cellular ketone metabolic process;cellular macromolecule metabolic process;cellular metabolic process;cellular nitrogen compound metabolic process;cellular process;glutaminyl-tRNA aminoacylation;macromolecule metabolic process;metabolic process;ncR…		11	14.1	87.907	0.814149	Q6DRJ2	Uncharacterized protein	qars
1.201		biological regulation;cellular process;cellular response to stimulus;intracellular receptor mediated signaling pathway;regulation of biological process;regulation of cellular process;response to stimulus;signal transduction		3	6.9	47.105	0.816947	Q91430	Nr2f5 protein	nr2f2
-1.061		biosynthetic process;cellular biosynthetic process;cellular macromolecule biosynthetic process;cellular macromolecule metabolic process;cellular metabolic process;cellular process;cellular protein metabolic process;macromolecule biosynthetic process;macromolecule metabolic process;metabolic process;primary metabolic process;protein metabolic process;translation	Ribosome	24	58.4	42.552	0.817205	Q7ZW95	Ribosomal protein L4 (Fragment)	rpl4
1.185				3	0.8	408.72	0.818657	F1R2I3	Uncharacterized protein (Fragment)
-1.005		catabolic process;cellular catabolic process;cellular metabolic process;cellular nitrogen compound catabolic process;cellular nitrogen compound metabolic process;cellular process;GTP catabolic process;GTP metabolic process;heterocycle catabolic process;heterocycle metabolic process;metabolic process;nitrogen compound metabolic process;nucleobase-containing compound catabolic process;nucleobase-co…		4	6.1	75.279	0.819371	F6P2T1	Uncharacterized protein	si:dkey-32e23.4
-1.137				2	0.8	273.17	0.820842	E7EZJ9	Uncharacterized protein	AL935197.1
-1.138				13	14.3	144.16	0.821412	F1QQZ1	Splicing factor 3b subunit 1, 155kDa (Fragment)	sf3b1
-1.044		catabolic process;cellular catabolic process;cellular metabolic process;cellular nitrogen compound catabolic process;cellular nitrogen compound metabolic process;cellular process;GTP catabolic process;GTP metabolic process;heterocycle catabolic process;heterocycle metabolic process;metabolic process;nitrogen compound metabolic process;nucleobase-containing compound catabolic process;nucleobase-co…		24	30.5	95.842	0.82269	F8W429	Dynamin 1	dnm1a
1.24				25	36.8	75.752	0.824516	O42375	Pl10	pl10
1.035				2	1.5	116.18	0.82488	F8W339	Uncharacterized protein (Fragment)	clip2
1.262		cellular component assembly;cellular component assembly at cellular level;cellular component organization;cellular component organization at cellular level;cellular component organization or biogenesis;cellular component organization or biogenesis at cellular level;cellular macromolecular complex assembly;cellular macromolecular complex subunit organization;cellular process;chromatin organization…		12	64.7	14.645	0.826097	E7EXF4	Uncharacterized protein	CR762436.3
1.067			Alzheimer's disease;Cardiac muscle contraction;Huntington's disease;Oxidative phosphorylation;Parkinson's disease	2	24.4	10.087	0.826513	Q7SXM1	Uncharacterized protein	cox6b2
-1.015				10	24	44.771	0.826537	Q6PHE4	Uncharacterized protein	zgc:77517
1.506				2	2.9	101.04	0.827835	F1QGF2	Uncharacterized protein	zgc:162193
-1.089		anatomical structure development;cell differentiation;cellular developmental process;cellular process;developmental process;epithelium development;establishment of localization;establishment of localization in cell;establishment of protein localization;intracellular protein transport;intracellular transport;liver development;melanocyte differentiation;neural retina development;organ development;p…		2	1.6	106.58	0.827856	Q4G0A0	Uncharacterized protein	vps11
0.996		actin cytoskeleton organization;actin filament depolymerization;actin filament organization;actin filament-based process;actin polymerization or depolymerization;cellular component disassembly;cellular component disassembly at cellular level;cellular component organization;cellular component organization at cellular level;cellular component organization or biogenesis;cellular component organizati…	Axon guidance;Fc gamma R-mediated phagocytosis;Regulation of actin cytoskeleton	2	17	18.77	0.828363	Q6TH32	Muscle cofilin 2	cfl1
1.13		biological regulation;negative regulation of catalytic activity;negative regulation of endopeptidase activity;negative regulation of hydrolase activity;negative regulation of molecular function;negative regulation of peptidase activity;regulation of biological process;regulation of catalytic activity;regulation of endopeptidase activity;regulation of hydrolase activity;regulation of metabolic pro…		2	27	11.147	0.828423	Q7ZUH6	MGC174082 protein	zgc:56530
1.376				1	2.3	49.286	0.830341	B8JLK7	Zc3h15 protein	zc3h15
1.769				1	2	67.93	0.83504	B0S6C5	Uncharacterized protein	retsatl
-1.071		macromolecule metabolic process;metabolic process;primary metabolic process;protein metabolic process;proteolysis		3	3.3	114.97	0.836442	F1QNA0	Pitrm1 protein	pitrm1
1.045			Vasopressin-regulated water reabsorption	12	17	82.795	0.838146	Q4U0S6	N-ethylmaleimide-sensitive factor b	nsfb
-1.29		biological regulation;cell surface receptor linked signaling pathway;cellular process;cellular response to stimulus;G-protein coupled receptor protein signaling pathway;intracellular signal transduction;negative regulation of biological process;negative regulation of cell communication;negative regulation of cellular process;negative regulation of G-protein coupled receptor protein signaling path…		12	27.1	56.016	0.838335	F1QWM1	Uncharacterized protein	rgs9a
-1.031		macromolecule metabolic process;metabolic process;misfolded or incompletely synthesized protein catabolic process;primary metabolic process;protein metabolic process;proteolysis;proteolysis involved in cellular protein catabolic process		5	5.6	107.79	0.838989	E7F2J3	Uncharacterized protein	lonp1
-1.11				2	1	100.91	0.839993	E7F151	Uncharacterized protein	ppp6r3
1.043			Spliceosome	2	2.9	55.692	0.843243	A8E4R7	Uncharacterized protein	puf60a
1.034				40	60.6	57.66	0.844624	A8WGN0	Keratin 8	krt8
1.132				2	20.5	14.312	0.845892	Q1L8Q3	Cleavage and polyadenylation-specificity factor subunit 6 (Fragment)	cpsf6
-1.046				21	33.1	65.905	0.846314	Q9W6T5	Lamin B2	lmnb2
1.071				4	25.1	23.707	0.847482	Q45FX8	Zgc:136220 protein (Fragment)	crybgx
-1.089				20	42.9	46.895	0.848381	F1Q766	Uncharacterized protein	zgc:56085
-1.294		biosynthetic process;cellular biosynthetic process;cellular macromolecule biosynthetic process;cellular macromolecule metabolic process;cellular metabolic process;cellular process;cellular protein metabolic process;macromolecule biosynthetic process;macromolecule metabolic process;metabolic process;primary metabolic process;protein metabolic process;translation		3	6.4	48.357	0.848635	F1QQ31	Uncharacterized protein	mrpl37
1.037				1	2	156.24	0.849073	F1QVZ8	Uncharacterized protein
-1.014		biological regulation;regulation of ARF GTPase activity;regulation of biological process;regulation of catabolic process;regulation of catalytic activity;regulation of cellular catabolic process;regulation of cellular metabolic process;regulation of cellular process;regulation of GTP catabolic process;regulation of GTPase activity;regulation of hydrolase activity;regulation of metabolic process;r…	Endocytosis;Fc gamma R-mediated phagocytosis	1	0.9	120.49	0.849895	B3DI91	Uncharacterized protein (Fragment)	asap1a
-1.179				1	2.8	44.347	0.849902	A2BI18	Uncharacterized protein (Fragment)	si:dkey-40c11.2
-1.121				8	19.7	35.584	0.85034	F1Q8A5	Hnrnpd protein	hnrnpd
-1.072		anatomical structure morphogenesis;developmental process;embryonic morphogenesis;epiboly involved in gastrulation with mouth forming second;morphogenesis of an epithelial sheet;morphogenesis of an epithelium;response to chemical stimulus;response to hypoxia;response to oxygen levels;response to stimulus;response to stress;tissue morphogenesis		2	6.4	32.437	0.851587	Q803J6	Uncharacterized protein	sdcbp2
1.035			Alzheimer's disease;Huntington's disease;Oxidative phosphorylation;Parkinson's disease	9	14.6	53.69	0.851776	Q6AZA2	NADH dehydrogenase (Ubiquinone) flavoprotein 1	ndufv1
1.013		cellular component biogenesis;cellular component biogenesis at cellular level;cellular component organization or biogenesis;cellular component organization or biogenesis at cellular level;cellular process;ribonucleoprotein complex biogenesis;ribosome biogenesis		5	6.3	94.614	0.852452	E7FCX4	Uncharacterized protein	tsr1
-1.13		biosynthetic process;cellular biosynthetic process;cellular macromolecule biosynthetic process;cellular macromolecule metabolic process;cellular metabolic process;cellular process;cellular protein metabolic process;macromolecule biosynthetic process;macromolecule metabolic process;metabolic process;primary metabolic process;protein metabolic process;translation	Ribosome	1	10.1	13.289	0.852691	Q6P6E7	Ribosomal protein S20	rps20
-1.187			Alzheimer's disease;Calcium signaling pathway;Pancreatic secretion	11	10.8	115.91	0.854648	F1Q7N8	Uncharacterized protein	si:dkey-28b4.8
1.362		biological regulation;cellular macromolecule metabolic process;cellular metabolic process;cellular nitrogen compound metabolic process;cellular process;DNA alkylation;DNA metabolic process;DNA methylation;DNA modification;macromolecule metabolic process;macromolecule methylation;macromolecule modification;metabolic process;methylation;nitrogen compound metabolic process;nucleic acid metabolic pro…		2	3.3	82.647	0.855325	B3DGZ8	DNA methyltransferase	dnmt3ab
1.014		catabolic process;cellular aromatic compound metabolic process;cellular catabolic process;cellular metabolic process;cellular nitrogen compound catabolic process;cellular nitrogen compound metabolic process;cellular process;heterocycle catabolic process;heterocycle metabolic process;metabolic process;nitrogen compound metabolic process;nucleobase catabolic process;nucleobase metabolic process;nuc…		12	26.4	61.363	0.85534	Q5RGY8	Collapsin response mediator protein 5.2	dpysl5b
1.107		acetyl-CoA catabolic process;acetyl-CoA metabolic process;catabolic process;cellular catabolic process;cellular metabolic process;cellular process;coenzyme catabolic process;coenzyme metabolic process;cofactor catabolic process;cofactor metabolic process;metabolic process;tricarboxylic acid cycle	Carbon fixation pathways in prokaryotes;Citrate cycle (TCA cycle);Glyoxylate and dicarboxylate metabolism	15	20.3	84.859	0.855815	Q6PEI6	Uncharacterized protein (Fragment)	aco2
-1.131				2	5.1	49.721	0.859566	Q58ED3	Sushi-repeat-containing protein	srpx
1.022				1	7.4	16.651	0.860638	E7FAA1	Uncharacterized protein	si:ch211-157c3.4
-1.464				6	17.2	44.412	0.860875	A2CEA5	Creatine kinase, mitochondrial 2	ckmt2
1.119		cellular macromolecule metabolic process;cellular metabolic process;cellular process;cellular protein metabolic process;macromolecule metabolic process;macromolecule modification;metabolic process;peptidyl-amino acid modification;peptidyl-proline modification;primary metabolic process;protein folding;protein metabolic process;protein modification process;protein peptidyl-prolyl isomerization		2	2.6	79.983	0.861067	Q7ZYY1	Ppig protein (Fragment)	ppig
1.373				2	1.5	156.04	0.861195	F1R6V4	Type IV collagen alpha 5 chain (Fragment) OS=Danio reri	col4a5
1.072		anatomical structure development;cellular process;developmental process;embryonic organ development;establishment of localization;establishment of localization in cell;establishment of protein localization;intracellular protein transport;intracellular transport;notochord development;organ development;protein transport;transport;vesicle-mediated transport		13	14.7	105.27	0.861754	Q6JWU7	Coatomer protein complex, subunit b	copb2
1.066				1	3.3	31.686	0.862207	Q802Z3	Uncharacterized protein	pitpnbl
1.193				20	4.7	495.98	0.863307	E7FBD3	Uncharacterized protein
1.293				1	2.5	44.421	0.863947	Q6P0V0	Heterogeneous nuclear ribonucleoprotein H1	hnrnph1
-1.033		biological regulation;cellular process;cellular response to stimulus;intracellular signal transduction;regulation of biological process;regulation of cellular process;response to stimulus;signal transduction;small GTPase mediated signal transduction		4	2.3	241.7	0.864522	F1Q8Z1	Dock7 protein	dock7
-1.097				2	3.9	52.322	0.864637	E9QIQ3	Zgc:172056 protein	nup62l
[truncated: 160 more rows]

## Sheet: 5 dpf comparison
5 dpf Fold Difference (1 µM TSA/0.1% DMSO)	ANOVA Significant	GOBP name	KEGG name	Peptides	Sequence coverage [%]	Mol. weight [kDa]	ANOVA p value	Majority protein IDs	Protein Name	Gene name
2.50181	+			32	41.1	80.011	2.26e-05	A9JRA5	Uncharacterized protein	scinla
[truncated: 1,769 more rows]
